# Supplementary material for: Heterozygosity at neutral and immune loci is not associated with neonatal mortality due to microbial infection in Antarctic fur seals
Source: Ecol Evol. 2019 Jun 20;9(14):7985–96. doi: 10.1002/ece3.5317 (PMC6662382; doi:10.1002/ece3.5317)
Supplement: Supplementary file 2 [file ECE3-9-7985-s002.csv]

contig.name	ssr.no	ssr.type	ssr.seq	ssr.size	ssr.start	ssr.end	MatchID	contig.length
AgU000001_v1.1	1	p2	(CA)5	10	1586	1595	AgU000001	8457
AgU000005_v1.1	1	c	(GAG)7gaagaggaggaagaggaggaggaggaagaggaggaggaggaa(GAG)5	78	16	93	AgU000005	7551
AgU000005_v1.1	2	c	(GAG)6gacgaggacgaggacgacgacgaggaggagct(GGA)7	71	268	338	AgU000005	7551
AgU000006_v1.1	1	p3	(CTC)5	15	4555	4569	AgU000006	7514
AgU000012_v1.1	1	p2	(AT)6	12	5638	5649	AgU000012	6391
AgU000013_v1.1	1	p2	(AC)5	10	5429	5438	AgU000013	6149
AgU000014_v1.1	1	p2	(AG)12	24	1853	1876	AgU000014	6098
AgU000015_v1.1	1	p3	(GGC)5	15	100	114	AgU000015	6035
AgU000018_v1.1	1	p2	(AC)5	10	4757	4766	AgU000018	5608
AgU000018_v1.1	2	p2	(TG)5	10	5364	5373	AgU000018	5608
AgU000019_v1.1	1	p3	(GCA)6	18	2291	2308	AgU000019	5611
AgU000021_v1.1	1	p2	(GT)5	10	1352	1361	AgU000021	5427
AgU000022_v1.1	1	p2	(AG)5	10	734	743	AgU000022	5415
AgU000023_v1.1	1	p2	(TG)8	16	2892	2907	AgU000023	5372
AgU000025_v1.1	1	p2	(CA)6	12	2801	2812	AgU000025	5321
AgU000025_v1.1	2	p2	(TG)5	10	4223	4232	AgU000025	5321
AgU000026_v1.1	1	p2	(GT)5	10	3260	3269	AgU000026	5316
AgU000026_v1.1	2	p2	(CA)5	10	3970	3979	AgU000026	5316
AgU000027_v1.1	1	p3	(TTC)5	15	4471	4485	AgU000027	5319
AgU000032_v1.1	1	p3	(GCA)5	15	1906	1920	AgU000032	5233
AgU000032_v1.1	2	c	(CA)5gtatccatactaacaagttctgtgttaagtctggtctcttgtcgggaaagctttggcttcatttaactaaaaaaaggtt(TTG)7	110	3439	3548	AgU000032	5233
AgU000032_v1.1	3	p4	(TATG)5	20	4169	4188	AgU000032	5233
AgU000032_v1.1	4	p2	(AC)5	10	4777	4786	AgU000032	5233
AgU000033_v1.1	1	p3	(TTA)5	15	32	46	AgU000033	5228
AgU000033_v1.1	2	c	(CA)6cgcacacacacg(CA)8	40	856	895	AgU000033	5228
AgU000033_v1.1	3	p2	(CT)5	10	1804	1813	AgU000033	5228
AgU000033_v1.1	4	p3	(AAT)5	15	3514	3528	AgU000033	5228
AgU000034_v1.1	1	p2	(TC)5	10	3591	3600	AgU000034	5201
AgU000037_v1.1	1	p2	(TG)5	10	4865	4874	AgU000037	5082
AgU000038_v1.1	1	p2	(TA)5	10	3523	3532	AgU000038	5044
AgU000040_v1.1	1	p2	(TA)7	14	1125	1138	AgU000040	5045
AgU000048_v1.1	1	p2	(TA)5	10	2484	2493	AgU000048	4817
AgU000053_v1.1	1	p2	(AG)6	12	3638	3649	AgU000053	4743
AgU000058_v1.1	1	p2	(TA)8	16	98	113	AgU000058	4633
AgU000058_v1.1	2	p2	(CA)5	10	2716	2725	AgU000058	4633
AgU000059_v1.1	1	p3	(TCA)5	15	3856	3870	AgU000059	4606
AgU000059_v1.1	2	p2	(TC)5	10	4243	4252	AgU000059	4606
AgU000064_v1.1	1	p2	(GT)6	12	3538	3549	AgU000064	4534
AgU000066_v1.1	1	p2	(TC)5	10	3230	3239	AgU000066	4481
AgU000070_v1.1	1	p2	(AT)6	12	4257	4268	AgU000070	4396
AgU000073_v1.1	1	p2	(TA)6	12	2171	2182	AgU000073	4373
AgU000074_v1.1	1	p2	(AC)8	16	4025	4040	AgU000074	4371
AgU000076_v1.1	1	p3	(TGG)5	15	25	39	AgU000076	4365
AgU000078_v1.1	1	p2	(TC)5	10	1143	1152	AgU000078	4320
AgU000080_v1.1	1	p3	(TGG)5	15	189	203	AgU000080	4307
AgU000087_v1.1	1	p3	(ATT)6	18	3163	3180	AgU000087	4270
AgU000089_v1.1	1	p3	(CAG)5	15	4189	4203	AgU000089	4262
AgU000098_v1.1	1	p2	(TG)6	12	1372	1383	AgU000098	4158
AgU000098_v1.1	2	p3	(AAG)5	15	2176	2190	AgU000098	4158
AgU000110_v1.1	1	p2	(TC)5	10	3764	3773	AgU000110	4057
AgU000123_v1.1	1	p2	(CT)5	10	511	520	AgU000123	3948
AgU000125_v1.1	1	c	(CT)5cggtctcgttctttctctgggtccttgtcgttttcgtcacgatcttggttt(TC)7	75	1459	1533	AgU000125	3942
AgU000125_v1.1	2	p2	(CT)5	10	2227	2236	AgU000125	3942
AgU000125_v1.1	3	p2	(CT)5	10	2578	2587	AgU000125	3942
AgU000133_v1.1	1	c	(TA)10(CA)6	32	3358	3389	AgU000133	3892
AgU000137_v1.1	1	p2	(TG)5	10	3776	3785	AgU000137	3863
AgU000144_v1.1	1	p2	(GT)5	10	1881	1890	AgU000144	3829
AgU000145_v1.1	1	p3	(GGC)7	21	67	87	AgU000145	3829
AgU000152_v1.1	1	p2	(TA)8	16	1523	1538	AgU000152	3771
AgU000160_v1.1	1	p2	(TC)6	12	2967	2978	AgU000160	3730
AgU000161_v1.1	1	p2	(GT)5	10	2069	2078	AgU000161	3722
AgU000164_v1.1	1	p2	(TC)5	10	2180	2189	AgU000164	3721
AgU000169_v1.1	1	p3	(AAG)7	21	3069	3089	AgU000169	3687
AgU000171_v1.1	1	p2	(GT)5	10	979	988	AgU000171	3679
AgU000172_v1.1	1	p2	(CA)5	10	1896	1905	AgU000172	3662
AgU000175_v1.1	1	p2	(GT)5	10	3269	3278	AgU000175	3649
AgU000183_v1.1	1	p3	(TTG)5	15	720	734	AgU000183	3633
AgU000189_v1.1	1	p2	(GA)8	16	2711	2726	AgU000189	3610
AgU000189_v1.1	2	p2	(AT)8	16	3450	3465	AgU000189	3610
AgU000190_v1.1	1	p2	(AT)10	20	2452	2471	AgU000190	3610
AgU000194_v1.1	1	p3	(AAG)5	15	107	121	AgU000194	3597
AgU000195_v1.1	1	p3	(CCG)8	24	3568	3591	AgU000195	3601
AgU000199_v1.1	1	p2	(GT)6	12	1868	1879	AgU000199	3585
AgU000205_v1.1	1	p2	(GT)5	10	1104	1113	AgU000205	3560
AgU000214_v1.1	1	p2	(AT)6	12	1230	1241	AgU000214	3525
AgU000215_v1.1	1	p3	(GAG)5	15	632	646	AgU000215	3519
AgU000215_v1.1	2	p2	(TG)5	10	2943	2952	AgU000215	3519
AgU000222_v1.1	1	p2	(TG)5	10	1350	1359	AgU000222	3498
AgU000222_v1.1	2	p2	(CT)6	12	1532	1543	AgU000222	3498
AgU000223_v1.1	1	p3	(ACA)5	15	104	118	AgU000223	3499
AgU000224_v1.1	1	p2	(TC)5	10	2374	2383	AgU000224	3488
AgU000224_v1.1	2	p2	(TG)9	18	2620	2637	AgU000224	3488
AgU000232_v1.1	1	p2	(GT)22	44	3429	3472	AgU000232	3473
AgU000234_v1.1	1	p2	(CA)20	40	1	40	AgU000234	3462
AgU000241_v1.1	1	p2	(CT)5	10	2367	2376	AgU000241	3437
AgU000244_v1.1	1	p2	(TC)5	10	1271	1280	AgU000244	3426
AgU000249_v1.1	1	p3	(TCC)7	21	2490	2510	AgU000249	3406
AgU000249_v1.1	2	p3	(TCG)7	21	2730	2750	AgU000249	3406
AgU000249_v1.1	3	p3	(TCG)5	15	2859	2873	AgU000249	3406
AgU000251_v1.1	1	p2	(AG)5	10	346	355	AgU000251	3393
AgU000254_v1.1	1	p2	(TC)13	26	1338	1363	AgU000254	3395
AgU000260_v1.1	1	p3	(GGC)5	15	144	158	AgU000260	3369
AgU000269_v1.1	1	c	(AG)7cgcctagaaattgaaaggacgaaaaacta(AG)6	55	1260	1314	AgU000269	3342
AgU000272_v1.1	1	p2	(TC)5	10	3085	3094	AgU000272	3335
AgU000279_v1.1	1	c	(CA)6ctcc(CT)6	28	1	28	AgU000279	3310
AgU000281_v1.1	1	p3	(GCG)6	18	188	205	AgU000281	3306
AgU000301_v1.1	1	p2	(AC)6	12	2822	2833	AgU000301	3264
AgU000301_v1.1	2	p2	(AG)5	10	2992	3001	AgU000301	3264
AgU000302_v1.1	1	p2	(GT)5	10	38	47	AgU000302	3263
AgU000311_v1.1	1	p3	(GAT)5	15	207	221	AgU000311	3249
AgU000312_v1.1	1	p3	(CGC)9	27	3200	3226	AgU000312	3247
AgU000318_v1.1	1	p2	(TG)5	10	2856	2865	AgU000318	3226
AgU000320_v1.1	1	p3	(TCC)8	24	2893	2916	AgU000320	3226
AgU000321_v1.1	1	p2	(AT)5	10	741	750	AgU000321	3226
AgU000321_v1.1	2	p2	(TC)9	18	1172	1189	AgU000321	3226
AgU000329_v1.1	1	p2	(AT)5	10	105	114	AgU000329	3211
AgU000342_v1.1	1	p2	(TA)6	12	2467	2478	AgU000342	3189
AgU000345_v1.1	1	p2	(AT)6	12	2974	2985	AgU000345	3187
AgU000346_v1.1	1	p2	(GT)10	20	74	93	AgU000346	3184
AgU000346_v1.1	2	p2	(GT)5	10	2286	2295	AgU000346	3184
AgU000351_v1.1	1	p2	(AT)6	12	520	531	AgU000351	3177
AgU000353_v1.1	1	p3	(CGG)7	21	1081	1101	AgU000353	3173
AgU000354_v1.1	1	p2	(AC)7	14	1276	1289	AgU000354	3147
AgU000356_v1.1	1	p2	(GA)5	10	1841	1850	AgU000356	3166
AgU000358_v1.1	1	c	(TG)10ta(TG)8	38	1	38	AgU000358	3155
AgU000360_v1.1	1	p2	(CA)7	14	322	335	AgU000360	3148
AgU000365_v1.1	1	c	(AC)10atgcacacacaat(AC)5	43	664	706	AgU000365	3132
AgU000367_v1.1	1	p2	(AC)5	10	2501	2510	AgU000367	3130
AgU000371_v1.1	1	p3	(GCA)5	15	39	53	AgU000371	3124
AgU000376_v1.1	1	p3	(GCC)6	18	15	32	AgU000376	3122
AgU000376_v1.1	2	p3	(CAG)5	15	458	472	AgU000376	3122
AgU000376_v1.1	3	p3	(CCT)5	15	805	819	AgU000376	3122
AgU000380_v1.1	1	c	(TG)11(CG)7	36	2378	2413	AgU000380	3105
AgU000382_v1.1	1	c	(GA)7a(AG)6	27	1580	1606	AgU000382	3092
AgU000385_v1.1	1	p2	(GT)5	10	49	58	AgU000385	3093
AgU000386_v1.1	1	p2	(TC)5	10	1928	1937	AgU000386	3093
AgU000387_v1.1	1	p2	(CA)5	10	602	611	AgU000387	3092
AgU000387_v1.1	2	p2	(AC)7	14	1457	1470	AgU000387	3092
AgU000395_v1.1	1	p3	(CAG)5	15	593	607	AgU000395	3088
AgU000395_v1.1	2	p3	(CGC)5	15	1044	1058	AgU000395	3088
AgU000395_v1.1	3	p3	(AAC)5	15	2333	2347	AgU000395	3088
AgU000397_v1.1	1	p2	(TA)7	14	2931	2944	AgU000397	3073
AgU000401_v1.1	1	p2	(CA)6	12	266	277	AgU000401	3060
AgU000403_v1.1	1	p2	(GA)5	10	46	55	AgU000403	3062
AgU000404_v1.1	1	p2	(CA)5	10	2354	2363	AgU000404	3057
AgU000405_v1.1	1	p2	(CT)19	38	1	38	AgU000405	3052
AgU000413_v1.1	1	c	(CT)7(CA)9	32	16	47	AgU000413	3039
AgU000416_v1.1	1	p2	(AC)5	10	2494	2503	AgU000416	3034
AgU000420_v1.1	1	p2	(TC)5	10	2962	2971	AgU000420	3031
AgU000422_v1.1	1	p2	(CA)12	24	1313	1336	AgU000422	3028
AgU000423_v1.1	1	p2	(CT)5	10	2372	2381	AgU000423	3029
AgU000425_v1.1	1	p2	(TG)5	10	2658	2667	AgU000425	3026
AgU000430_v1.1	1	p2	(TG)5	10	2223	2232	AgU000430	3009
AgU000433_v1.1	1	p2	(TG)6	12	1032	1043	AgU000433	3000
AgU000436_v1.1	1	p3	(CTC)9	27	2614	2640	AgU000436	3001
AgU000438_v1.1	1	p2	(CT)6	12	2301	2312	AgU000438	2995
AgU000444_v1.1	1	p3	(GGC)6	18	1	18	AgU000444	2982
AgU000444_v1.1	2	p2	(GC)5	10	255	264	AgU000444	2982
AgU000449_v1.1	1	p2	(TC)6	12	1773	1784	AgU000449	2978
AgU000450_v1.1	1	p2	(TA)5	10	2318	2327	AgU000450	2978
AgU000452_v1.1	1	p3	(GAA)5	15	974	988	AgU000452	2973
AgU000455_v1.1	1	p2	(CT)5	10	729	738	AgU000455	2968
AgU000455_v1.1	2	p2	(CT)5	10	1092	1101	AgU000455	2968
AgU000455_v1.1	3	p2	(CT)5	10	2704	2713	AgU000455	2968
AgU000456_v1.1	1	p3	(CAT)5	15	2358	2372	AgU000456	2956
AgU000457_v1.1	1	p2	(GT)7	14	1655	1668	AgU000457	2959
AgU000459_v1.1	1	p2	(TG)14	28	2756	2783	AgU000459	2958
AgU000465_v1.1	1	p2	(AT)6	12	1388	1399	AgU000465	2947
AgU000465_v1.1	2	p2	(GA)5	10	2566	2575	AgU000465	2947
AgU000467_v1.1	1	p2	(GT)5	10	732	741	AgU000467	2947
AgU000467_v1.1	2	p3	(AAG)5	15	1190	1204	AgU000467	2947
AgU000473_v1.1	1	p2	(GA)5	10	2730	2739	AgU000473	2944
AgU000480_v1.1	1	p3	(TCA)5	15	1880	1894	AgU000480	2933
AgU000480_v1.1	2	p4	(CGCT)5	20	2723	2742	AgU000480	2933
AgU000481_v1.1	1	p2	(AG)9	18	22	39	AgU000481	2927
AgU000488_v1.1	1	p2	(TA)6	12	1344	1355	AgU000488	2913
AgU000488_v1.1	2	p2	(GT)15	30	1933	1962	AgU000488	2913
AgU000489_v1.1	1	p2	(AT)5	10	907	916	AgU000489	2911
AgU000489_v1.1	2	p2	(CA)5	10	1647	1656	AgU000489	2911
AgU000496_v1.1	1	c	(TG)18(CG)7	50	168	217	AgU000496	2901
AgU000496_v1.1	2	p2	(AC)9	18	2334	2351	AgU000496	2901
AgU000503_v1.1	1	p2	(GT)9	18	2374	2391	AgU000503	2897
AgU000509_v1.1	1	p2	(AT)5	10	1287	1296	AgU000509	2892
AgU000513_v1.1	1	p2	(AC)10	20	297	316	AgU000513	2890
AgU000516_v1.1	1	p2	(CT)5	10	1394	1403	AgU000516	2881
AgU000523_v1.1	1	p3	(GCG)7	21	2676	2696	AgU000523	2865
AgU000526_v1.1	1	p2	(AG)5	10	1540	1549	AgU000526	2849
AgU000528_v1.1	1	p2	(AC)10	20	7	26	AgU000528	2863
AgU000528_v1.1	2	p2	(TA)6	12	1321	1332	AgU000528	2863
AgU000528_v1.1	3	c	(TG)5atgtgatgctatgtcaggccagagaacttgtttttatgccactaacatcacccaatcttaaattggacccttagtttctg(CA)5	100	1697	1796	AgU000528	2863
AgU000542_v1.1	1	p2	(AG)5	10	662	671	AgU000542	2846
AgU000543_v1.1	1	p2	(TG)7	14	1250	1263	AgU000543	2838
AgU000548_v1.1	1	p2	(CT)5	10	2071	2080	AgU000548	2837
AgU000549_v1.1	1	p2	(CA)5	10	732	741	AgU000549	2836
AgU000563_v1.1	1	p2	(TG)5	10	244	253	AgU000563	2822
AgU000563_v1.1	2	p2	(TC)7	14	2513	2526	AgU000563	2822
AgU000566_v1.1	1	p3	(TCC)6	18	2526	2543	AgU000566	2815
AgU000567_v1.1	1	p2	(GA)6	12	979	990	AgU000567	2819
AgU000568_v1.1	1	p2	(CT)7	14	1660	1673	AgU000568	2812
AgU000577_v1.1	1	c	(TG)5tatgtgggggggggta(TG)5	36	1654	1689	AgU000577	2804
AgU000588_v1.1	1	p2	(AG)9	18	1086	1103	AgU000588	2795
AgU000589_v1.1	1	c	(GT)5aaatatatgtgtgtatatacatatattt(AC)6	50	1579	1628	AgU000589	2792
AgU000591_v1.1	1	p2	(AT)7	14	2356	2369	AgU000591	2793
AgU000597_v1.1	1	p2	(GT)20	40	1	40	AgU000597	2786
AgU000601_v1.1	1	p2	(GA)5	10	1949	1958	AgU000601	2782
AgU000605_v1.1	1	p2	(TC)6	12	1255	1266	AgU000605	2763
AgU000607_v1.1	1	p2	(CA)5	10	1019	1028	AgU000607	2764
AgU000608_v1.1	1	p3	(GGA)5	15	1366	1380	AgU000608	2762
AgU000608_v1.1	2	p4	(CCTG)8	32	1986	2017	AgU000608	2762
AgU000610_v1.1	1	p2	(GT)5	10	1	10	AgU000610	2761
AgU000612_v1.1	1	p2	(GT)5	10	2224	2233	AgU000612	2754
AgU000613_v1.1	1	p2	(AG)7	14	1891	1904	AgU000613	2760
AgU000616_v1.1	1	p2	(AC)5	10	575	584	AgU000616	2758
AgU000618_v1.1	1	c	(CCA)6aaaacg(AC)11	46	2710	2755	AgU000618	2756
AgU000619_v1.1	1	c	(GA)5(GT)8	26	126	151	AgU000619	2753
AgU000621_v1.1	1	p2	(AG)5	10	842	851	AgU000621	2753
AgU000622_v1.1	1	p2	(CT)5	10	999	1008	AgU000622	2757
AgU000627_v1.1	1	c	(TC)5cccgcctcccgcccctcccccaactcatgagtg(CT)5	53	2218	2270	AgU000627	2741
AgU000633_v1.1	1	p2	(AG)5	10	541	550	AgU000633	2734
AgU000633_v1.1	2	p2	(TA)6	12	1012	1023	AgU000633	2734
AgU000635_v1.1	1	p3	(GGA)15	45	2003	2047	AgU000635	2736
AgU000638_v1.1	1	p2	(AT)5	10	1203	1212	AgU000638	2731
AgU000640_v1.1	1	p2	(GA)6	12	1812	1823	AgU000640	2719
AgU000642_v1.1	1	p4	(CGCA)5	20	2402	2421	AgU000642	2728
AgU000654_v1.1	1	c	(GGC)5agcgctctgggtcccggcggtggcggt(GGC)7	63	217	279	AgU000654	2710
AgU000654_v1.1	2	p2	(CA)5	10	2129	2138	AgU000654	2710
AgU000655_v1.1	1	p3	(CGG)5	15	2456	2470	AgU000655	2710
AgU000662_v1.1	1	p3	(CGC)7	21	243	263	AgU000662	2707
AgU000668_v1.1	1	p2	(AT)6	12	1109	1120	AgU000668	2699
AgU000669_v1.1	1	p2	(CT)5	10	942	951	AgU000669	2699
AgU000670_v1.1	1	p2	(CA)5	10	1557	1566	AgU000670	2694
AgU000671_v1.1	1	p3	(TTC)5	15	646	660	AgU000671	2689
AgU000675_v1.1	1	p3	(TTA)6	18	1432	1449	AgU000675	2694
AgU000675_v1.1	2	p2	(CT)7	14	1802	1815	AgU000675	2694
AgU000682_v1.1	1	p3	(ATT)6	18	1490	1507	AgU000682	2684
AgU000682_v1.1	2	p3	(TAG)5	15	2163	2177	AgU000682	2684
AgU000696_v1.1	1	p2	(CG)5	10	2544	2553	AgU000696	2674
AgU000698_v1.1	1	c	(AT)6ctacacacaaattt(TA)5(CA)9tatat(AC)7gcacacatatat(AC)6g(CA)9	116	1934	2049	AgU000698	2669
AgU000698_v1.1	2	p2	(TG)5	10	2612	2621	AgU000698	2669
AgU000700_v1.1	1	p2	(AC)6	12	2498	2509	AgU000700	2660
AgU000701_v1.1	1	p3	(GCT)5	15	1787	1801	AgU000701	2659
AgU000706_v1.1	1	p2	(GT)15	30	1718	1747	AgU000706	2654
AgU000706_v1.1	2	p2	(TA)6	12	1865	1876	AgU000706	2654
AgU000709_v1.1	1	p2	(CA)5	10	1027	1036	AgU000709	2660
AgU000725_v1.1	1	p4	(TAAG)7	28	1299	1326	AgU000725	2636
AgU000732_v1.1	1	p4	(ACAA)7	28	438	465	AgU000732	2620
AgU000736_v1.1	1	p2	(AT)8	16	162	177	AgU000736	2619
AgU000742_v1.1	1	p3	(TTG)6	18	725	742	AgU000742	2610
AgU000742_v1.1	2	p2	(AG)5	10	937	946	AgU000742	2610
AgU000743_v1.1	1	p2	(TG)6	12	1666	1677	AgU000743	2611
AgU000744_v1.1	1	p3	(GCC)6	18	2574	2591	AgU000744	2609
AgU000761_v1.1	1	p2	(GC)5	10	188	197	AgU000761	2598
AgU000766_v1.1	1	p2	(AC)6	12	1860	1871	AgU000766	2591
AgU000769_v1.1	1	c	(CA)5tacacaaaca(CG)7catacacaccca(AC)5a(AC)6	69	447	515	AgU000769	2588
AgU000769_v1.1	2	c	(CA)5atgttcaaagatctcagcagagttcttcatgctcacctttgaagcctgcatcattcacagtgtttgtttttttttt(TTC)5agttcatgagctggtgttcatttc(TG)6	137	638	774	AgU000769	2588
AgU000776_v1.1	1	p4	(TTTG)6	24	800	823	AgU000776	2578
AgU000776_v1.1	2	c	(TG)7cgcgtgcgtgtgtgtctgta(TCTT)5	54	1086	1139	AgU000776	2578
AgU000778_v1.1	1	p2	(AG)5	10	2075	2084	AgU000778	2578
AgU000786_v1.1	1	p2	(TA)5	10	2484	2493	AgU000786	2569
AgU000791_v1.1	1	p2	(GA)5	10	228	237	AgU000791	2559
AgU000791_v1.1	2	p3	(TCA)5	15	2282	2296	AgU000791	2559
AgU000795_v1.1	1	p2	(GA)14	28	4	31	AgU000795	2564
AgU000795_v1.1	2	p2	(CA)17	34	2531	2564	AgU000795	2564
AgU000797_v1.1	1	p2	(CT)5	10	896	905	AgU000797	2561
AgU000805_v1.1	1	p2	(GA)9	18	1093	1110	AgU000805	2550
AgU000807_v1.1	1	p2	(AT)6	12	1231	1242	AgU000807	2544
AgU000809_v1.1	1	p2	(CA)5	10	2103	2112	AgU000809	2548
AgU000813_v1.1	1	p3	(GAG)6	18	2326	2343	AgU000813	2544
AgU000815_v1.1	1	p3	(AGG)5	15	377	391	AgU000815	2546
AgU000832_v1.1	1	c	(GA)10aagaaagaa(AG)6aaaggaaaagaggtttacgctgactcgagtgcaagcttagtccacttcctcgatggtcggtcccccggaggctccagaa(CCG)5	135	310	444	AgU000832	2536
AgU000853_v1.1	1	p2	(TA)5	10	163	172	AgU000853	2517
AgU000854_v1.1	1	p2	(AT)5	10	246	255	AgU000854	2516
AgU000857_v1.1	1	p2	(AT)5	10	1322	1331	AgU000857	2515
AgU000870_v1.1	1	c	(TG)5c(TG)9	29	2118	2146	AgU000870	2498
AgU000873_v1.1	1	p2	(TA)10	20	681	700	AgU000873	2495
AgU000873_v1.1	2	p2	(AC)8	16	1240	1255	AgU000873	2495
AgU000875_v1.1	1	c	(TGG)6(CGG)5	33	520	552	AgU000875	2490
AgU000878_v1.1	1	p2	(GA)5	10	1604	1613	AgU000878	2489
AgU000881_v1.1	1	p2	(AC)18	36	8	43	AgU000881	2486
AgU000882_v1.1	1	p2	(CT)6	12	2071	2082	AgU000882	2485
AgU000885_v1.1	1	p3	(GGA)6	18	18	35	AgU000885	2480
AgU000891_v1.1	1	p2	(AG)5	10	1931	1940	AgU000891	2467
AgU000892_v1.1	1	p2	(CA)6	12	1013	1024	AgU000892	2472
AgU000895_v1.1	1	p3	(GAT)5	15	1865	1879	AgU000895	2467
AgU000902_v1.1	1	c	(GT)9gagtgtgcgcgttctga(GT)5	45	4	48	AgU000902	2459
AgU000909_v1.1	1	p3	(AAC)5	15	2414	2428	AgU000909	2458
AgU000910_v1.1	1	p2	(AT)6	12	151	162	AgU000910	2458
AgU000913_v1.1	1	p2	(GT)21	42	2409	2450	AgU000913	2451
AgU000937_v1.1	1	c	(GCG)9acgg(CGA)9	58	5	62	AgU000937	2433
AgU000947_v1.1	1	p3	(GCG)5	15	998	1012	AgU000947	2422
AgU000951_v1.1	1	c	(GTC)6t(TCC)5	34	1109	1142	AgU000951	2427
AgU000952_v1.1	1	p2	(AC)6	12	1756	1767	AgU000952	2427
AgU000955_v1.1	1	p2	(TG)9	18	2282	2299	AgU000955	2423
AgU000958_v1.1	1	p3	(GCC)7	21	69	89	AgU000958	2420
AgU000963_v1.1	1	p2	(CT)5	10	1991	2000	AgU000963	2417
AgU000967_v1.1	1	p3	(TGA)5	15	637	651	AgU000967	2414
AgU000967_v1.1	2	p2	(AT)5	10	1705	1714	AgU000967	2414
AgU000968_v1.1	1	p2	(TG)16	32	1382	1413	AgU000968	2415
AgU000972_v1.1	1	p2	(TA)6	12	2094	2105	AgU000972	2407
AgU000975_v1.1	1	c	(TG)5tcagaaagaggggg(GA)5aagagagcgagagc(GA)5	58	1343	1400	AgU000975	2409
AgU000975_v1.1	2	p2	(CA)7	14	2350	2363	AgU000975	2409
AgU000976_v1.1	1	p3	(GCT)7	21	583	603	AgU000976	2397
AgU000978_v1.1	1	p2	(CA)6	12	656	667	AgU000978	2413
AgU000982_v1.1	1	p2	(CT)6	12	1390	1401	AgU000982	2403
AgU000987_v1.1	1	p2	(TC)5	10	1159	1168	AgU000987	2395
AgU000996_v1.1	1	p2	(GA)5	10	828	837	AgU000996	2382
AgU001005_v1.1	1	p2	(AT)7	14	18	31	AgU001005	2371
AgU001005_v1.1	2	p2	(TG)5	10	1782	1791	AgU001005	2371
AgU001008_v1.1	1	p2	(TG)5	10	1623	1632	AgU001008	2372
AgU001017_v1.1	1	p3	(TCC)5	15	1891	1905	AgU001017	2370
AgU001033_v1.1	1	p2	(GA)8	16	1118	1133	AgU001033	2353
AgU001037_v1.1	1	p2	(TA)5	10	1692	1701	AgU001037	2353
AgU001039_v1.1	1	p2	(TA)5	10	1399	1408	AgU001039	2356
AgU001041_v1.1	1	p2	(AC)5	10	1817	1826	AgU001041	2354
AgU001051_v1.1	1	c	(GA)5gg(GA)8	28	8	35	AgU001051	2353
AgU001054_v1.1	1	p2	(TC)5	10	964	973	AgU001054	2350
AgU001055_v1.1	1	p3	(AAC)7	21	1412	1432	AgU001055	2346
AgU001067_v1.1	1	p2	(GT)8	16	1912	1927	AgU001067	2342
AgU001075_v1.1	1	p2	(AC)6	12	1677	1688	AgU001075	2343
AgU001075_v1.1	2	p2	(TC)6	12	2012	2023	AgU001075	2343
AgU001093_v1.1	1	p2	(CT)5	10	1218	1227	AgU001093	2321
AgU001093_v1.1	2	p2	(TC)6	12	1897	1908	AgU001093	2321
AgU001094_v1.1	1	p2	(CT)5	10	1760	1769	AgU001094	2322
AgU001101_v1.1	1	p2	(GA)5	10	1353	1362	AgU001101	2315
AgU001106_v1.1	1	p2	(CA)5	10	406	415	AgU001106	2312
AgU001108_v1.1	1	p2	(TA)5	10	43	52	AgU001108	2309
AgU001109_v1.1	1	p2	(TC)5	10	1756	1765	AgU001109	2309
AgU001116_v1.1	1	p2	(GT)5	10	1753	1762	AgU001116	2304
AgU001116_v1.1	2	p2	(GT)5	10	2153	2162	AgU001116	2304
AgU001118_v1.1	1	p2	(CG)6	12	117	128	AgU001118	2306
AgU001121_v1.1	1	p2	(AG)7	14	257	270	AgU001121	2306
AgU001121_v1.1	2	c	(TA)5cacac(AT)6	27	748	774	AgU001121	2306
AgU001121_v1.1	3	p2	(GT)17	34	2269	2302	AgU001121	2306
AgU001125_v1.1	1	p2	(CA)5	10	241	250	AgU001125	2304
AgU001127_v1.1	1	p2	(AC)7	14	947	960	AgU001127	2297
AgU001131_v1.1	1	p4	(TTGG)5	20	517	536	AgU001131	2298
AgU001131_v1.1	2	p2	(AT)6	12	859	870	AgU001131	2298
AgU001133_v1.1	1	p2	(CT)7	14	619	632	AgU001133	2295
AgU001135_v1.1	1	p2	(TG)5	10	1948	1957	AgU001135	2294
AgU001136_v1.1	1	p2	(TG)10	20	1699	1718	AgU001136	2291
AgU001137_v1.1	1	p2	(AT)5	10	795	804	AgU001137	2292
AgU001139_v1.1	1	p2	(GA)5	10	526	535	AgU001139	2291
AgU001139_v1.1	2	p2	(AC)6	12	1286	1297	AgU001139	2291
AgU001147_v1.1	1	p3	(CTT)5	15	986	1000	AgU001147	2282
AgU001147_v1.1	2	p3	(CGG)5	15	2237	2251	AgU001147	2282
AgU001169_v1.1	1	c	(TG)7(TA)7(GT)8	44	244	287	AgU001169	2259
AgU001175_v1.1	1	p2	(GT)5	10	228	237	AgU001175	2266
AgU001179_v1.1	1	p2	(TC)5	10	441	450	AgU001179	2265
AgU001186_v1.1	1	p2	(TA)5	10	1545	1554	AgU001186	2258
AgU001187_v1.1	1	p2	(TG)5	10	1426	1435	AgU001187	2258
AgU001189_v1.1	1	p2	(TA)7	14	1180	1193	AgU001189	2258
AgU001194_v1.1	1	p2	(AT)6	12	221	232	AgU001194	2257
AgU001204_v1.1	1	p2	(AC)5	10	1558	1567	AgU001204	2250
AgU001213_v1.1	1	p3	(TCC)5	15	1256	1270	AgU001213	2247
AgU001219_v1.1	1	p3	(CAG)5	15	2161	2175	AgU001219	2243
AgU001225_v1.1	1	p2	(TC)5	10	20	29	AgU001225	2242
AgU001226_v1.1	1	c	(CA)15cg(CA)6	44	163	206	AgU001226	2240
AgU001227_v1.1	1	p2	(GA)6	12	1585	1596	AgU001227	2240
AgU001232_v1.1	1	c	(CA)5tgcacgcacacatacacacacgcacacacgtgcacacacgcg(CA)7	66	1015	1080	AgU001232	2235
AgU001233_v1.1	1	p2	(TC)5	10	422	431	AgU001233	2238
AgU001235_v1.1	1	p2	(AT)7	14	1312	1325	AgU001235	2234
AgU001237_v1.1	1	p2	(AG)5	10	149	158	AgU001237	2234
AgU001239_v1.1	1	p2	(CA)7	14	352	365	AgU001239	2235
AgU001240_v1.1	1	p2	(TA)6	12	1368	1379	AgU001240	2233
AgU001254_v1.1	1	p2	(TC)6	12	1431	1442	AgU001254	2223
AgU001261_v1.1	1	p2	(AC)5	10	1886	1895	AgU001261	2224
AgU001265_v1.1	1	p2	(CT)8	16	2	17	AgU001265	2219
AgU001276_v1.1	1	p2	(TA)7	14	592	605	AgU001276	2214
AgU001279_v1.1	1	p2	(TG)6	12	2127	2138	AgU001279	2215
AgU001281_v1.1	1	p2	(AC)5	10	76	85	AgU001281	2206
AgU001311_v1.1	1	p2	(TG)13	26	1379	1404	AgU001311	2192
AgU001313_v1.1	1	p2	(GA)5	10	336	345	AgU001313	2191
AgU001319_v1.1	1	p2	(TC)5	10	864	873	AgU001319	2180
AgU001321_v1.1	1	p2	(TC)6	12	551	562	AgU001321	2186
AgU001321_v1.1	2	p4	(AACC)5	20	1390	1409	AgU001321	2186
AgU001337_v1.1	1	p2	(AC)7	14	1357	1370	AgU001337	2180
AgU001338_v1.1	1	p3	(GAT)7	21	1822	1842	AgU001338	2178
AgU001345_v1.1	1	p3	(GAG)7	21	221	241	AgU001345	2172
AgU001350_v1.1	1	p3	(TTG)6	18	2069	2086	AgU001350	2173
AgU001356_v1.1	1	p2	(TG)5	10	948	957	AgU001356	2166
AgU001358_v1.1	1	p3	(CTG)5	15	1253	1267	AgU001358	2163
AgU001359_v1.1	1	p2	(AC)9	18	2095	2112	AgU001359	2164
AgU001372_v1.1	1	p2	(TC)5	10	1470	1479	AgU001372	2164
AgU001379_v1.1	1	c	(AC)6aa(AC)10	34	1467	1500	AgU001379	2154
AgU001390_v1.1	1	p3	(AGG)6	18	1218	1235	AgU001390	2152
AgU001394_v1.1	1	c	(TG)11(CG)5	32	772	803	AgU001394	2150
AgU001394_v1.1	2	p3	(CTC)8	24	1177	1200	AgU001394	2150
AgU001396_v1.1	1	p2	(TC)6	12	2108	2119	AgU001396	2141
AgU001399_v1.1	1	p2	(AT)7	14	422	435	AgU001399	2150
AgU001399_v1.1	2	p4	(TTGG)8	32	1219	1250	AgU001399	2150
AgU001399_v1.1	3	p2	(AC)12	24	1382	1405	AgU001399	2150
AgU001403_v1.1	1	p2	(AC)6	12	740	751	AgU001403	2142
AgU001403_v1.1	2	p2	(AT)5	10	999	1008	AgU001403	2142
AgU001410_v1.1	1	p2	(AC)9	18	29	46	AgU001410	2139
AgU001429_v1.1	1	p3	(TTC)6	18	1141	1158	AgU001429	2131
AgU001432_v1.1	1	p3	(GCG)5	15	87	101	AgU001432	2125
AgU001432_v1.1	2	p2	(AT)8	16	1652	1667	AgU001432	2125
AgU001441_v1.1	1	p2	(CT)5	10	1548	1557	AgU001441	2124
AgU001452_v1.1	1	p2	(AT)5	10	243	252	AgU001452	2115
AgU001455_v1.1	1	p2	(TC)5	10	662	671	AgU001455	2114
AgU001466_v1.1	1	p2	(CT)5	10	1024	1033	AgU001466	2115
AgU001467_v1.1	1	p2	(GT)5	10	592	601	AgU001467	2115
AgU001470_v1.1	1	p2	(AC)5	10	1626	1635	AgU001470	2109
AgU001488_v1.1	1	p2	(AC)5	10	1476	1485	AgU001488	2108
AgU001496_v1.1	1	p3	(GAA)9	27	1622	1648	AgU001496	2100
AgU001500_v1.1	1	p2	(CA)16	32	1	32	AgU001500	2102
AgU001503_v1.1	1	p2	(AC)10	20	790	809	AgU001503	2101
AgU001512_v1.1	1	p2	(TG)5	10	753	762	AgU001512	2096
AgU001512_v1.1	2	p2	(AG)5	10	1604	1613	AgU001512	2096
AgU001513_v1.1	1	c	(AT)6gt(AC)5	24	572	595	AgU001513	2094
AgU001518_v1.1	1	p2	(TA)6	12	1223	1234	AgU001518	2094
AgU001518_v1.1	2	p2	(AC)5	10	1582	1591	AgU001518	2094
AgU001532_v1.1	1	p3	(AAG)5	15	247	261	AgU001532	2089
AgU001537_v1.1	1	p2	(TC)5	10	1524	1533	AgU001537	2087
AgU001537_v1.1	2	p2	(TC)6	12	1913	1924	AgU001537	2087
AgU001542_v1.1	1	p3	(GCT)5	15	16	30	AgU001542	2086
AgU001544_v1.1	1	p2	(AC)13	26	1254	1279	AgU001544	2080
AgU001547_v1.1	1	p2	(GA)6	12	5	16	AgU001547	2082
AgU001550_v1.1	1	p2	(AT)5	10	114	123	AgU001550	2085
AgU001557_v1.1	1	p2	(TG)12	24	775	798	AgU001557	2079
AgU001571_v1.1	1	p4	(AAAG)5	20	1534	1553	AgU001571	2073
AgU001577_v1.1	1	p3	(TGC)5	15	256	270	AgU001577	2075
AgU001577_v1.1	2	p3	(CGG)5	15	2019	2033	AgU001577	2075
AgU001578_v1.1	1	p2	(AC)5	10	1185	1194	AgU001578	2070
AgU001610_v1.1	1	p3	(TGC)5	15	1632	1646	AgU001610	2064
AgU001612_v1.1	1	p2	(CT)7	14	2007	2020	AgU001612	2058
AgU001616_v1.1	1	p2	(AT)5	10	1315	1324	AgU001616	2060
AgU001617_v1.1	1	p2	(AC)11	22	1993	2014	AgU001617	2056
AgU001618_v1.1	1	p3	(GGA)5	15	1403	1417	AgU001618	2059
AgU001623_v1.1	1	p2	(CA)5	10	976	985	AgU001623	2055
AgU001623_v1.1	2	p2	(CA)5	10	1329	1338	AgU001623	2055
AgU001626_v1.1	1	p2	(GT)5	10	69	78	AgU001626	2056
AgU001641_v1.1	1	p3	(GCT)7	21	42	62	AgU001641	2047
AgU001644_v1.1	1	p3	(GGC)5	15	93	107	AgU001644	2046
AgU001661_v1.1	1	c	(GT)6t(TG)5	23	232	254	AgU001661	2038
AgU001663_v1.1	1	p2	(AT)8	16	1192	1207	AgU001663	2033
AgU001671_v1.1	1	p3	(TCA)5	15	982	996	AgU001671	2035
AgU001679_v1.1	1	p2	(GA)5	10	1766	1775	AgU001679	2031
AgU001691_v1.1	1	p2	(GT)5	10	627	636	AgU001691	2027
AgU001692_v1.1	1	p2	(AT)8	16	1931	1946	AgU001692	2027
AgU001695_v1.1	1	c	(CT)5ccatctggatcctctgaagccggagctt(CTG)6	56	1888	1943	AgU001695	2023
AgU001698_v1.1	1	p2	(AT)5	10	255	264	AgU001698	2023
AgU001711_v1.1	1	p2	(GC)5	10	810	819	AgU001711	2014
AgU001711_v1.1	2	p3	(GCA)5	15	1023	1037	AgU001711	2014
AgU001715_v1.1	1	p2	(AC)6	12	792	803	AgU001715	2018
AgU001727_v1.1	1	c	(AT)7aa(AG)11	38	1508	1545	AgU001727	2014
AgU001729_v1.1	1	p3	(CTC)5	15	1928	1942	AgU001729	2015
AgU001735_v1.1	1	p2	(TA)7	14	608	621	AgU001735	2009
AgU001746_v1.1	1	p3	(TCA)6	18	1561	1578	AgU001746	2009
AgU001763_v1.1	1	p3	(TTC)5	15	1104	1118	AgU001763	2006
AgU001763_v1.1	2	c	(TC)6gttcccgttccctttctcg(CT)5cgctctcgttctctttctcgttcccgt(TC)8tttctcgctcccgttccctttcacgatctctgctcttttctcttgatcgactccgatccttattccgatccgagctcctttcccgatcgcggtcccgg(TC)5	192	1592	1783	AgU001763	2006
AgU001768_v1.1	1	p3	(TCC)5	15	186	200	AgU001768	1998
AgU001773_v1.1	1	p2	(AT)5	10	1037	1046	AgU001773	2001
AgU001773_v1.1	2	p2	(AC)7	14	1212	1225	AgU001773	2001
AgU001780_v1.1	1	p4	(ACAA)5	20	433	452	AgU001780	1998
AgU001784_v1.1	1	p4	(TTTG)5	20	5	24	AgU001784	1993
AgU001784_v1.1	2	p2	(GA)7	14	1512	1525	AgU001784	1993
AgU001791_v1.1	1	p2	(AT)5	10	81	90	AgU001791	1989
AgU001791_v1.1	2	p2	(CA)8	16	976	991	AgU001791	1989
AgU001791_v1.1	3	p3	(TAT)5	15	1674	1688	AgU001791	1989
AgU001794_v1.1	1	p2	(AT)5	10	729	738	AgU001794	1993
AgU001796_v1.1	1	p2	(AC)5	10	988	997	AgU001796	1985
AgU001796_v1.1	2	p2	(AG)5	10	1425	1434	AgU001796	1985
AgU001796_v1.1	3	p3	(TTA)7	21	1649	1669	AgU001796	1985
AgU001806_v1.1	1	p2	(CA)7	14	544	557	AgU001806	1985
AgU001819_v1.1	1	p2	(TG)5	10	1884	1893	AgU001819	1982
AgU001830_v1.1	1	p2	(AG)5	10	225	234	AgU001830	1976
AgU001833_v1.1	1	p2	(CT)7	14	1942	1955	AgU001833	1975
AgU001840_v1.1	1	p2	(TA)7	14	1528	1541	AgU001840	1972
AgU001848_v1.1	1	p3	(TGG)5	15	1867	1881	AgU001848	1981
AgU001857_v1.1	1	c	(GT)8gca(TG)8	35	1882	1916	AgU001857	1967
AgU001858_v1.1	1	c	(CA)6t(AC)8aa(AC)6	43	467	509	AgU001858	1957
AgU001858_v1.1	2	p2	(AT)5	10	1203	1212	AgU001858	1957
AgU001858_v1.1	3	p2	(AC)6	12	1395	1406	AgU001858	1957
AgU001868_v1.1	1	p2	(TC)5	10	302	311	AgU001868	1948
AgU001868_v1.1	2	p2	(TC)6	12	1152	1163	AgU001868	1948
AgU001868_v1.1	3	p2	(CT)5	10	1350	1359	AgU001868	1948
AgU001869_v1.1	1	p2	(AT)7	14	1667	1680	AgU001869	1959
AgU001875_v1.1	1	p2	(TA)10	20	1659	1678	AgU001875	1959
AgU001878_v1.1	1	p2	(AT)6	12	1154	1165	AgU001878	1958
AgU001883_v1.1	1	p2	(AC)12	24	1573	1596	AgU001883	1952
AgU001886_v1.1	1	p2	(CA)5	10	178	187	AgU001886	1956
AgU001891_v1.1	1	p2	(GT)5	10	1843	1852	AgU001891	1953
AgU001893_v1.1	1	p2	(AG)5	10	504	513	AgU001893	1955
AgU001906_v1.1	1	p2	(GC)5	10	1921	1930	AgU001906	1946
AgU001908_v1.1	1	p2	(TG)5	10	188	197	AgU001908	1945
AgU001921_v1.1	1	p2	(GT)14	28	1282	1309	AgU001921	1944
AgU001928_v1.1	1	p2	(AG)5	10	1929	1938	AgU001928	1941
AgU001931_v1.1	1	p3	(GGA)8	24	1764	1787	AgU001931	1941
AgU001936_v1.1	1	p4	(AAAC)5	20	335	354	AgU001936	1942
AgU001937_v1.1	1	p2	(TC)6	12	499	510	AgU001937	1938
AgU001938_v1.1	1	p2	(TG)6	12	1742	1753	AgU001938	1940
AgU001942_v1.1	1	p2	(TC)5	10	1530	1539	AgU001942	1937
AgU001945_v1.1	1	p2	(AC)5	10	1606	1615	AgU001945	1938
AgU001947_v1.1	1	p2	(CA)13	26	414	439	AgU001947	1938
AgU001952_v1.1	1	p2	(AT)9	18	369	386	AgU001952	1936
AgU001962_v1.1	1	p2	(TG)5	10	642	651	AgU001962	1933
AgU001966_v1.1	1	c	(AT)10act(AC)12c(AT)17	82	1	82	AgU001966	1932
AgU001970_v1.1	1	p2	(AT)7	14	1905	1918	AgU001970	1928
AgU001976_v1.1	1	c	(AT)5acac(AT)5	24	1644	1667	AgU001976	1932
AgU001981_v1.1	1	p2	(GA)7	14	376	389	AgU001981	1931
AgU001981_v1.1	2	c	(GA)7ccgtgaccgagaacgggagcgagaacgagatcgggagagggagcgggacc(GA)5	74	1153	1226	AgU001981	1931
AgU001982_v1.1	1	p2	(AC)5	10	136	145	AgU001982	1930
AgU001985_v1.1	1	p3	(GCG)5	15	1882	1896	AgU001985	1929
AgU001991_v1.1	1	p3	(CCG)5	15	133	147	AgU001991	1928
AgU001996_v1.1	1	p2	(CA)5	10	1045	1054	AgU001996	1926
AgU001997_v1.1	1	c	(AT)8aa(AT)6	30	1875	1904	AgU001997	1926
AgU002000_v1.1	1	p2	(GT)5	10	176	185	AgU002000	1919
AgU002000_v1.1	2	p2	(TC)5	10	481	490	AgU002000	1919
AgU002005_v1.1	1	p2	(TA)6	12	1035	1046	AgU002005	1914
AgU002006_v1.1	1	p3	(GGC)7	21	136	156	AgU002006	1918
AgU002006_v1.1	2	p3	(GAG)5	15	421	435	AgU002006	1918
AgU002007_v1.1	1	p2	(AC)11	22	4	25	AgU002007	1920
AgU002012_v1.1	1	p2	(TG)5	10	420	429	AgU002012	1919
AgU002013_v1.1	1	p2	(GT)9	18	1897	1914	AgU002013	1914
AgU002015_v1.1	1	p2	(TA)5	10	1288	1297	AgU002015	1923
AgU002020_v1.1	1	p2	(TC)5	10	1366	1375	AgU002020	1917
AgU002023_v1.1	1	c	(GA)5tcgtctgcgagggtgaggatactggaggttggcagtgtcagcatcgcaagagtgctctacca(GAG)6	90	941	1030	AgU002023	1911
AgU002024_v1.1	1	p2	(TC)5	10	916	925	AgU002024	1914
AgU002028_v1.1	1	p3	(CGC)7	21	1826	1846	AgU002028	1914
AgU002044_v1.1	1	p2	(TC)5	10	1618	1627	AgU002044	1909
AgU002049_v1.1	1	p2	(AT)5	10	593	602	AgU002049	1902
AgU002060_v1.1	1	p2	(CA)12	24	54	77	AgU002060	1902
AgU002068_v1.1	1	c	(AT)5aa(AT)5	22	1804	1825	AgU002068	1901
AgU002069_v1.1	1	p2	(AC)5	10	1701	1710	AgU002069	1891
AgU002082_v1.1	1	p2	(AG)7	14	70	83	AgU002082	1895
AgU002084_v1.1	1	p2	(AT)5	10	532	541	AgU002084	1897
AgU002085_v1.1	1	p2	(GA)5	10	77	86	AgU002085	1896
AgU002085_v1.1	2	p3	(TTC)5	15	1062	1076	AgU002085	1896
AgU002085_v1.1	3	c	(CGG)5(CAG)11	48	1695	1742	AgU002085	1896
AgU002088_v1.1	1	p2	(CT)5	10	1415	1424	AgU002088	1893
AgU002091_v1.1	1	p2	(GT)7	14	309	322	AgU002091	1888
AgU002092_v1.1	1	p3	(CCG)6	18	49	66	AgU002092	1892
AgU002095_v1.1	1	c	(TCC)11tcttcatcggccccctgaccttcctgcatctgttcgagatcctcctcttcttcagaatctgtggcctcctcttct(TCC)5	123	965	1087	AgU002095	1892
AgU002096_v1.1	1	p3	(CTG)5	15	676	690	AgU002096	1889
AgU002096_v1.1	2	p2	(GA)5	10	1309	1318	AgU002096	1889
AgU002097_v1.1	1	p3	(TCT)5	15	807	821	AgU002097	1890
AgU002099_v1.1	1	p3	(CAG)5	15	422	436	AgU002099	1888
AgU002103_v1.1	1	p2	(TA)5	10	210	219	AgU002103	1887
AgU002105_v1.1	1	p2	(TG)6	12	1655	1666	AgU002105	1890
AgU002108_v1.1	1	c	(AGG)5acaagaagcgcaaggacgaggaggaggcggacaaggacgaggacgaggacgaggaggacgaca(AGG)7	99	1158	1256	AgU002108	1888
AgU002116_v1.1	1	p2	(AT)8	16	24	39	AgU002116	1879
AgU002135_v1.1	1	p2	(AC)21	42	2	43	AgU002135	1875
AgU002135_v1.1	2	p2	(TG)5	10	1186	1195	AgU002135	1875
AgU002135_v1.1	3	p2	(AC)15	30	1846	1875	AgU002135	1875
AgU002150_v1.1	1	p2	(CT)5	10	1739	1748	AgU002150	1870
AgU002160_v1.1	1	p3	(AAG)6	18	1065	1082	AgU002160	1868
AgU002168_v1.1	1	p3	(TGA)5	15	330	344	AgU002168	1862
AgU002174_v1.1	1	p2	(TC)5	10	896	905	AgU002174	1861
AgU002179_v1.1	1	p2	(GT)7	14	490	503	AgU002179	1866
AgU002188_v1.1	1	p3	(GGA)7	21	119	139	AgU002188	1861
AgU002195_v1.1	1	p3	(GAG)6	18	1149	1166	AgU002195	1855
AgU002215_v1.1	1	p4	(GGAA)5	20	290	309	AgU002215	1852
AgU002224_v1.1	1	p2	(TG)6	12	1551	1562	AgU002224	1848
AgU002231_v1.1	1	p2	(TC)5	10	1046	1055	AgU002231	1847
AgU002234_v1.1	1	p3	(GGC)7	21	9	29	AgU002234	1842
AgU002242_v1.1	1	p2	(TC)5	10	389	398	AgU002242	1843
AgU002246_v1.1	1	p3	(TCC)7	21	30	50	AgU002246	1840
AgU002246_v1.1	2	p3	(ATC)6	18	1207	1224	AgU002246	1840
AgU002249_v1.1	1	p2	(TA)6	12	1670	1681	AgU002249	1836
AgU002254_v1.1	1	p3	(CCT)7	21	1049	1069	AgU002254	1839
AgU002266_v1.1	1	p2	(AG)5	10	922	931	AgU002266	1827
AgU002268_v1.1	1	p3	(GCG)5	15	1137	1151	AgU002268	1833
AgU002286_v1.1	1	p2	(GA)6	12	195	206	AgU002286	1832
AgU002286_v1.1	2	p2	(CG)6	12	1755	1766	AgU002286	1832
AgU002292_v1.1	1	p2	(AC)5	10	1489	1498	AgU002292	1825
AgU002296_v1.1	1	p2	(TG)5	10	1326	1335	AgU002296	1822
AgU002297_v1.1	1	p2	(TC)14	28	7	34	AgU002297	1828
AgU002300_v1.1	1	p3	(CTC)5	15	577	591	AgU002300	1824
AgU002300_v1.1	2	p3	(CTT)7	21	799	819	AgU002300	1824
AgU002305_v1.1	1	p2	(AG)5	10	1384	1393	AgU002305	1827
AgU002324_v1.1	1	p2	(CT)5	10	1438	1447	AgU002324	1823
AgU002326_v1.1	1	p2	(TA)5	10	1623	1632	AgU002326	1810
AgU002341_v1.1	1	p3	(GAT)5	15	1390	1404	AgU002341	1811
AgU002352_v1.1	1	p2	(GT)5	10	144	153	AgU002352	1810
AgU002357_v1.1	1	c	(TG)7ttt(TG)6	29	762	790	AgU002357	1807
AgU002362_v1.1	1	p2	(CT)5	10	1415	1424	AgU002362	1806
AgU002378_v1.1	1	p2	(TG)5	10	1723	1732	AgU002378	1798
AgU002390_v1.1	1	p3	(GCC)8	24	1583	1606	AgU002390	1800
AgU002392_v1.1	1	p2	(CA)5	10	61	70	AgU002392	1796
AgU002393_v1.1	1	p2	(GC)5	10	894	903	AgU002393	1794
AgU002393_v1.1	2	p2	(TC)5	10	1434	1443	AgU002393	1794
AgU002404_v1.1	1	p2	(GC)5	10	1363	1372	AgU002404	1796
AgU002405_v1.1	1	c	(TG)5tatatgtgcgtgtgtacatgtatataggtgtatatgtacacatgcacatat(AC)5	71	1615	1685	AgU002405	1794
AgU002415_v1.1	1	p2	(AT)6	12	327	338	AgU002415	1785
AgU002419_v1.1	1	p2	(TC)6	12	112	123	AgU002419	1773
AgU002420_v1.1	1	p2	(TC)5	10	569	578	AgU002420	1786
AgU002421_v1.1	1	p2	(TG)21	42	846	887	AgU002421	1786
AgU002425_v1.1	1	p2	(TA)5	10	1257	1266	AgU002425	1787
AgU002430_v1.1	1	p2	(GT)5	10	1717	1726	AgU002430	1779
AgU002435_v1.1	1	p3	(GGA)5	15	40	54	AgU002435	1783
AgU002436_v1.1	1	c	(GC)5gag(GA)5	23	1147	1169	AgU002436	1779
AgU002438_v1.1	1	p4	(TTCC)6	24	194	217	AgU002438	1781
AgU002453_v1.1	1	p2	(TA)7	14	443	456	AgU002453	1771
AgU002457_v1.1	1	p2	(AT)5	10	159	168	AgU002457	1775
AgU002471_v1.1	1	p2	(GA)5	10	1030	1039	AgU002471	1771
AgU002472_v1.1	1	p4	(TAAA)5	20	539	558	AgU002472	1773
AgU002479_v1.1	1	p2	(CG)5	10	1139	1148	AgU002479	1770
AgU002485_v1.1	1	p2	(TA)5	10	1696	1705	AgU002485	1769
AgU002489_v1.1	1	p3	(GAT)7	21	467	487	AgU002489	1767
AgU002496_v1.1	1	p2	(TG)5	10	1495	1504	AgU002496	1766
AgU002498_v1.1	1	p3	(CGC)7	21	1704	1724	AgU002498	1766
AgU002499_v1.1	1	p3	(TCT)9	27	1564	1590	AgU002499	1763
AgU002503_v1.1	1	p2	(AC)6	12	1462	1473	AgU002503	1763
AgU002519_v1.1	1	p2	(AG)5	10	247	256	AgU002519	1759
AgU002540_v1.1	1	p2	(AC)7	14	344	357	AgU002540	1750
AgU002542_v1.1	1	p2	(AC)8	16	301	316	AgU002542	1752
AgU002545_v1.1	1	p2	(TG)5	10	1483	1492	AgU002545	1753
AgU002546_v1.1	1	p3	(ATA)5	15	788	802	AgU002546	1754
AgU002555_v1.1	1	p3	(GGC)7	21	1550	1570	AgU002555	1748
AgU002555_v1.1	2	p3	(CTC)9	27	1720	1746	AgU002555	1748
AgU002562_v1.1	1	p2	(AT)5	10	939	948	AgU002562	1748
AgU002566_v1.1	1	p3	(CCT)5	15	294	308	AgU002566	1745
AgU002566_v1.1	2	p2	(AT)6	12	1293	1304	AgU002566	1745
AgU002576_v1.1	1	p2	(AC)5	10	1036	1045	AgU002576	1747
AgU002579_v1.1	1	p2	(TG)5	10	1135	1144	AgU002579	1744
AgU002587_v1.1	1	p2	(GT)5	10	230	239	AgU002587	1745
AgU002587_v1.1	2	p2	(GA)5	10	1060	1069	AgU002587	1745
AgU002590_v1.1	1	p3	(GGC)8	24	1707	1730	AgU002590	1734
AgU002613_v1.1	1	p2	(GA)5	10	1626	1635	AgU002613	1736
AgU002623_v1.1	1	p2	(AC)7	14	157	170	AgU002623	1734
AgU002633_v1.1	1	p2	(TC)9	18	1713	1730	AgU002633	1730
AgU002634_v1.1	1	p3	(TCC)5	15	1393	1407	AgU002634	1728
AgU002646_v1.1	1	p3	(GGC)7	21	1573	1593	AgU002646	1721
AgU002647_v1.1	1	p2	(AT)7	14	1042	1055	AgU002647	1725
AgU002649_v1.1	1	p3	(CGG)13	39	192	230	AgU002649	1714
AgU002653_v1.1	1	c	(TG)6(TA)7	26	847	872	AgU002653	1734
AgU002672_v1.1	1	p2	(CT)5	10	1493	1502	AgU002672	1715
AgU002676_v1.1	1	p2	(AT)5	10	432	441	AgU002676	1717
AgU002685_v1.1	1	c	(TA)7(AT)6	26	73	98	AgU002685	1720
AgU002693_v1.1	1	p2	(GT)13	26	1580	1605	AgU002693	1715
AgU002694_v1.1	1	p2	(GT)6	12	265	276	AgU002694	1707
AgU002694_v1.1	2	c	(GA)8c(TG)5	27	693	719	AgU002694	1707
AgU002704_v1.1	1	p2	(AC)9	18	825	842	AgU002704	1715
AgU002709_v1.1	1	p3	(ACA)6	18	1205	1222	AgU002709	1715
AgU002712_v1.1	1	p3	(GCG)8	24	1	24	AgU002712	1713
AgU002719_v1.1	1	p2	(AG)6	12	245	256	AgU002719	1712
AgU002720_v1.1	1	p2	(TA)5	10	753	762	AgU002720	1709
AgU002727_v1.1	1	c	(CAG)7gaggagaccgccgctgccaccctgttgctgcagggtgaggaagaaggggaagaagattgatcaaactgaatggaaaaacc(CA)5tgcat(AC)7	130	734	863	AgU002727	1706
AgU002749_v1.1	1	c	(TG)9ca(TG)6	32	1545	1576	AgU002749	1692
AgU002768_v1.1	1	p2	(GA)5	10	837	846	AgU002768	1697
AgU002769_v1.1	1	c	(AT)9tg(TA)7c(AT)6gtat(AC)15atacatacatatattctaggttgggtggtggtagatccttgagggtcaatagtttcaaagccagcgatgttctgagaagtcttagaatggagtta(TGT)6	194	1315	1508	AgU002769	1694
AgU002778_v1.1	1	p2	(CT)5	10	297	306	AgU002778	1694
AgU002782_v1.1	1	p2	(GT)13	26	971	996	AgU002782	1686
AgU002802_v1.1	1	p3	(GGC)5	15	1	15	AgU002802	1691
AgU002812_v1.1	1	p3	(CGG)9	27	163	189	AgU002812	1685
AgU002813_v1.1	1	p2	(GT)22	44	1	44	AgU002813	1680
AgU002813_v1.1	2	p2	(TC)5	10	1011	1020	AgU002813	1680
AgU002824_v1.1	1	p2	(CA)7	14	253	266	AgU002824	1684
AgU002844_v1.1	1	p2	(AC)5	10	1606	1615	AgU002844	1681
AgU002845_v1.1	1	p2	(AT)5	10	1038	1047	AgU002845	1681
AgU002855_v1.1	1	p2	(GT)12	24	134	157	AgU002855	1671
AgU002860_v1.1	1	p2	(GA)5	10	249	258	AgU002860	1675
AgU002860_v1.1	2	p2	(TG)5	10	693	702	AgU002860	1675
AgU002874_v1.1	1	p2	(TC)6	12	1450	1461	AgU002874	1666
AgU002876_v1.1	1	c	(TC)5cctcagcccctccccttg(CT)9	46	572	617	AgU002876	1671
AgU002879_v1.1	1	p2	(CG)5	10	89	98	AgU002879	1672
AgU002889_v1.1	1	p2	(AG)5	10	885	894	AgU002889	1666
AgU002890_v1.1	1	p3	(GGC)5	15	8	22	AgU002890	1670
AgU002902_v1.1	1	p2	(TG)5	10	586	595	AgU002902	1661
AgU002906_v1.1	1	p2	(AT)6	12	410	421	AgU002906	1667
AgU002908_v1.1	1	p3	(GGA)9	27	1033	1059	AgU002908	1658
AgU002911_v1.1	1	p2	(TC)5	10	1644	1653	AgU002911	1658
AgU002925_v1.1	1	p2	(TG)5	10	1310	1319	AgU002925	1656
AgU002926_v1.1	1	p2	(AT)6	12	1067	1078	AgU002926	1659
AgU002930_v1.1	1	c	(AT)5acacaaact(TA)7	33	146	178	AgU002930	1653
AgU002936_v1.1	1	p2	(GC)5	10	1295	1304	AgU002936	1651
AgU002937_v1.1	1	p2	(AC)5	10	700	709	AgU002937	1649
AgU002943_v1.1	1	p2	(AT)5	10	1083	1092	AgU002943	1650
AgU002947_v1.1	1	p2	(CT)5	10	1509	1518	AgU002947	1648
AgU002949_v1.1	1	p2	(GT)5	10	109	118	AgU002949	1650
AgU002949_v1.1	2	p4	(CTCC)6	24	683	706	AgU002949	1650
AgU002957_v1.1	1	p3	(GGC)5	15	1571	1585	AgU002957	1645
AgU002966_v1.1	1	p2	(TA)7	14	1155	1168	AgU002966	1642
AgU002968_v1.1	1	p2	(AG)5	10	285	294	AgU002968	1642
AgU002988_v1.1	1	p2	(AG)6	12	614	625	AgU002988	1638
AgU002994_v1.1	1	p2	(AT)6	12	701	712	AgU002994	1640
AgU002998_v1.1	1	p2	(TC)5	10	1247	1256	AgU002998	1636
AgU003003_v1.1	1	p2	(CT)5	10	1445	1454	AgU003003	1638
AgU003007_v1.1	1	p2	(GT)5	10	726	735	AgU003007	1636
AgU003013_v1.1	1	p2	(GT)5	10	1331	1340	AgU003013	1634
AgU003023_v1.1	1	p2	(TA)5	10	1516	1525	AgU003023	1631
AgU003033_v1.1	1	c	(TTC)7ttggtactgtcactgtccccatcgcccggatcgcccccgctctctagcgcggctttggcctttctgtc(CTT)5	104	831	934	AgU003033	1631
AgU003047_v1.1	1	p2	(CA)5	10	1034	1043	AgU003047	1628
AgU003053_v1.1	1	p2	(AC)6	12	138	149	AgU003053	1622
AgU003065_v1.1	1	p3	(CGC)6	18	108	125	AgU003065	1623
AgU003067_v1.1	1	p2	(CA)5	10	1225	1234	AgU003067	1622
AgU003069_v1.1	1	p2	(CT)5	10	688	697	AgU003069	1622
AgU003073_v1.1	1	c	(GT)12acacgaatgtgtgcacatatgcgagagccatgtggcccag(GT)12	88	1260	1347	AgU003073	1618
AgU003088_v1.1	1	p3	(CTC)6	18	1571	1588	AgU003088	1615
AgU003089_v1.1	1	p2	(AT)5	10	1433	1442	AgU003089	1611
AgU003090_v1.1	1	p2	(TG)5	10	115	124	AgU003090	1617
AgU003091_v1.1	1	p2	(CT)6	12	3	14	AgU003091	1612
AgU003097_v1.1	1	p2	(AG)6	12	36	47	AgU003097	1609
AgU003100_v1.1	1	p3	(TTC)5	15	393	407	AgU003100	1611
AgU003104_v1.1	1	p3	(TGA)6	18	1371	1388	AgU003104	1611
AgU003112_v1.1	1	p4	(CATC)5	20	184	203	AgU003112	1613
AgU003112_v1.1	2	p2	(AT)7	14	1341	1354	AgU003112	1613
AgU003114_v1.1	1	p2	(AT)5	10	19	28	AgU003114	1610
AgU003114_v1.1	2	p3	(TTA)5	15	1303	1317	AgU003114	1610
AgU003116_v1.1	1	p2	(GT)5	10	836	845	AgU003116	1607
AgU003124_v1.1	1	p2	(AT)5	10	297	306	AgU003124	1609
AgU003125_v1.1	1	p2	(AG)5	10	13	22	AgU003125	1611
AgU003129_v1.1	1	p2	(TG)5	10	1309	1318	AgU003129	1605
AgU003133_v1.1	1	p2	(AT)6	12	376	387	AgU003133	1606
AgU003143_v1.1	1	p2	(AC)5	10	380	389	AgU003143	1607
AgU003143_v1.1	2	c	(TG)5tatacacatatatatct(AC)20	67	1540	1606	AgU003143	1607
AgU003145_v1.1	1	p2	(CT)6	12	1233	1244	AgU003145	1598
AgU003145_v1.1	2	p2	(AG)5	10	1572	1581	AgU003145	1598
AgU003155_v1.1	1	p3	(TGT)5	15	1503	1517	AgU003155	1596
AgU003174_v1.1	1	c	(AC)11g(AT)5ga(AT)6	47	644	690	AgU003174	1587
AgU003177_v1.1	1	p2	(TG)6	12	398	409	AgU003177	1588
AgU003177_v1.1	2	c	(TC)9(AT)5	28	877	904	AgU003177	1588
AgU003178_v1.1	1	p2	(TG)5	10	816	825	AgU003178	1597
AgU003184_v1.1	1	p4	(AAAC)6	24	2	25	AgU003184	1583
AgU003192_v1.1	1	p2	(TG)5	10	96	105	AgU003192	1595
AgU003193_v1.1	1	p2	(TG)5	10	1192	1201	AgU003193	1587
AgU003200_v1.1	1	p2	(AC)5	10	988	997	AgU003200	1590
AgU003201_v1.1	1	p2	(AG)5	10	1544	1553	AgU003201	1585
AgU003206_v1.1	1	p2	(CA)5	10	674	683	AgU003206	1589
AgU003207_v1.1	1	p2	(GC)6	12	13	24	AgU003207	1587
AgU003218_v1.1	1	p2	(TG)5	10	1197	1206	AgU003218	1586
AgU003219_v1.1	1	p2	(AC)6	12	110	121	AgU003219	1588
AgU003224_v1.1	1	p2	(GT)5	10	619	628	AgU003224	1587
AgU003225_v1.1	1	c	(TG)5c(GT)6	23	1469	1491	AgU003225	1586
AgU003231_v1.1	1	p2	(TA)5	10	832	841	AgU003231	1584
AgU003232_v1.1	1	c	(CTAC)5ct(AGCC)5	42	952	993	AgU003232	1581
AgU003233_v1.1	1	p2	(AG)5	10	429	438	AgU003233	1586
AgU003234_v1.1	1	c	(CT)5tctctattttttcgtccacttttccataaagaaaattaaa(AC)7	64	46	109	AgU003234	1588
AgU003258_v1.1	1	p2	(AG)8	16	421	436	AgU003258	1577
AgU003260_v1.1	1	p2	(GA)5	10	300	309	AgU003260	1580
AgU003264_v1.1	1	p4	(CTTT)5	20	358	377	AgU003264	1580
AgU003270_v1.1	1	p2	(AT)5	10	442	451	AgU003270	1576
AgU003274_v1.1	1	c	(AT)6g(TA)6	25	1280	1304	AgU003274	1574
AgU003277_v1.1	1	p2	(CA)5	10	1368	1377	AgU003277	1577
AgU003286_v1.1	1	p2	(TC)5	10	572	581	AgU003286	1574
AgU003293_v1.1	1	c	(AT)7aaatatatataaaactttctttaactaaactctgtaactatgggaattattttctttacatagttg(CA)6aac(AT)5	105	336	440	AgU003293	1569
AgU003302_v1.1	1	p2	(GT)5	10	114	123	AgU003302	1570
AgU003309_v1.1	1	c	(TC)5ctgaaagccggcggggtcgggaagccgcggtctgggctctcgtctcccaccagcggtgacgcgaagacgacggaggcggcagca(GCG)6	112	1372	1483	AgU003309	1567
AgU003314_v1.1	1	p2	(AG)5	10	524	533	AgU003314	1570
AgU003320_v1.1	1	c	(GT)8g(GT)5(GC)5(GT)6	49	1113	1161	AgU003320	1569
AgU003326_v1.1	1	p4	(AAAG)6	24	411	434	AgU003326	1564
AgU003343_v1.1	1	p2	(CA)21	42	232	273	AgU003343	1564
AgU003348_v1.1	1	p3	(TTG)7	21	1536	1556	AgU003348	1564
AgU003350_v1.1	1	p2	(CA)7	14	1544	1557	AgU003350	1558
AgU003353_v1.1	1	c	(AG)6gga(GT)6	27	10	36	AgU003353	1560
AgU003365_v1.1	1	p3	(GGC)5	15	18	32	AgU003365	1560
AgU003370_v1.1	1	p2	(AC)6	12	866	877	AgU003370	1557
AgU003378_v1.1	1	p2	(TA)6	12	604	615	AgU003378	1549
AgU003381_v1.1	1	p3	(TTC)5	15	131	145	AgU003381	1551
AgU003393_v1.1	1	p3	(AAT)5	15	356	370	AgU003393	1552
AgU003399_v1.1	1	p2	(CA)5	10	167	176	AgU003399	1551
AgU003399_v1.1	2	p2	(AC)5	10	357	366	AgU003399	1551
AgU003407_v1.1	1	p2	(CA)5	10	1535	1544	AgU003407	1549
AgU003408_v1.1	1	p2	(TA)7	14	554	567	AgU003408	1547
AgU003418_v1.1	1	p3	(GCC)5	15	1	15	AgU003418	1545
AgU003423_v1.1	1	p2	(TC)5	10	1489	1498	AgU003423	1532
AgU003437_v1.1	1	p3	(GAG)7	21	793	813	AgU003437	1542
AgU003443_v1.1	1	p4	(GTTT)10	40	1052	1091	AgU003443	1542
AgU003446_v1.1	1	p2	(AT)6	12	982	993	AgU003446	1540
AgU003447_v1.1	1	p2	(CA)6	12	1161	1172	AgU003447	1540
AgU003459_v1.1	1	p2	(TG)5	10	1506	1515	AgU003459	1532
AgU003463_v1.1	1	p2	(TC)10	20	1493	1512	AgU003463	1531
AgU003466_v1.1	1	p2	(AG)5	10	767	776	AgU003466	1534
AgU003476_v1.1	1	p2	(CA)15	30	1056	1085	AgU003476	1533
AgU003478_v1.1	1	p4	(TTTC)5	20	394	413	AgU003478	1532
AgU003480_v1.1	1	p2	(AC)5	10	217	226	AgU003480	1526
AgU003482_v1.1	1	p2	(AT)6	12	733	744	AgU003482	1533
AgU003513_v1.1	1	p2	(GT)6	12	1326	1337	AgU003513	1527
AgU003514_v1.1	1	c	(TA)5catacatacat(AC)8	37	297	333	AgU003514	1526
AgU003523_v1.1	1	p3	(CTG)6	18	642	659	AgU003523	1526
AgU003525_v1.1	1	p2	(TG)5	10	398	407	AgU003525	1524
AgU003530_v1.1	1	p2	(AT)7	14	1107	1120	AgU003530	1522
AgU003531_v1.1	1	p2	(CA)14	28	1	28	AgU003531	1521
AgU003533_v1.1	1	p3	(GGA)8	24	568	591	AgU003533	1522
AgU003538_v1.1	1	p2	(CT)5	10	221	230	AgU003538	1523
AgU003539_v1.1	1	p2	(AC)24	48	1	48	AgU003539	1526
AgU003539_v1.1	2	p3	(GCA)8	24	1352	1375	AgU003539	1526
AgU003541_v1.1	1	p2	(AC)6	12	768	779	AgU003541	1521
AgU003542_v1.1	1	p2	(CA)5	10	942	951	AgU003542	1522
AgU003544_v1.1	1	p2	(AC)5	10	514	523	AgU003544	1519
AgU003545_v1.1	1	p3	(CGC)10	30	95	124	AgU003545	1522
AgU003546_v1.1	1	p3	(TGA)5	15	1489	1503	AgU003546	1523
AgU003547_v1.1	1	p2	(GA)5	10	1223	1232	AgU003547	1521
AgU003551_v1.1	1	p3	(GCA)5	15	1297	1311	AgU003551	1519
AgU003564_v1.1	1	p2	(TG)5	10	876	885	AgU003564	1513
AgU003577_v1.1	1	c	(TA)10cacac(AT)9(AC)8	59	11	69	AgU003577	1516
AgU003600_v1.1	1	p2	(AG)5	10	828	837	AgU003600	1503
AgU003601_v1.1	1	p2	(TG)5	10	650	659	AgU003601	1512
AgU003611_v1.1	1	p2	(CA)9	18	982	999	AgU003611	1506
AgU003640_v1.1	1	p2	(AT)7	14	259	272	AgU003640	1504
AgU003640_v1.1	2	c	(CG)6(CA)8	28	1350	1377	AgU003640	1504
AgU003645_v1.1	1	p2	(TC)5	10	1083	1092	AgU003645	1501
AgU003658_v1.1	1	p3	(CCG)5	15	379	393	AgU003658	1500
AgU003658_v1.1	2	p3	(GCC)8	24	514	537	AgU003658	1500
AgU003671_v1.1	1	p3	(CCG)5	15	1402	1416	AgU003671	1496
AgU003672_v1.1	1	p2	(CA)5	10	836	845	AgU003672	1500
AgU003687_v1.1	1	p2	(AC)5	10	750	759	AgU003687	1494
AgU003688_v1.1	1	p2	(GT)5	10	1444	1453	AgU003688	1497
AgU003690_v1.1	1	p2	(GA)5	10	730	739	AgU003690	1497
AgU003716_v1.1	1	p2	(CA)5	10	565	574	AgU003716	1488
AgU003717_v1.1	1	p2	(TC)7	14	1257	1270	AgU003717	1492
AgU003726_v1.1	1	p2	(TG)6	12	122	133	AgU003726	1487
AgU003731_v1.1	1	p4	(TATT)6	24	1223	1246	AgU003731	1486
AgU003732_v1.1	1	p2	(CA)5	10	1459	1468	AgU003732	1484
AgU003741_v1.1	1	p2	(CA)5	10	361	370	AgU003741	1485
AgU003741_v1.1	2	p2	(AC)5	10	535	544	AgU003741	1485
AgU003741_v1.1	3	p3	(TCC)5	15	681	695	AgU003741	1485
AgU003748_v1.1	1	p2	(TC)5	10	1161	1170	AgU003748	1484
AgU003752_v1.1	1	p2	(GA)5	10	687	696	AgU003752	1483
AgU003766_v1.1	1	p2	(GA)7	14	13	26	AgU003766	1480
AgU003786_v1.1	1	p2	(AG)5	10	894	903	AgU003786	1475
AgU003787_v1.1	1	p2	(TC)5	10	849	858	AgU003787	1473
AgU003791_v1.1	1	p2	(GA)5	10	713	722	AgU003791	1475
AgU003807_v1.1	1	p2	(GT)5	10	1188	1197	AgU003807	1471
AgU003822_v1.1	1	p2	(AC)6	12	1339	1350	AgU003822	1468
AgU003829_v1.1	1	p2	(GT)5	10	251	260	AgU003829	1468
AgU003832_v1.1	1	p2	(AT)5	10	1163	1172	AgU003832	1464
AgU003839_v1.1	1	p2	(TA)5	10	1241	1250	AgU003839	1467
AgU003851_v1.1	1	p3	(GCG)5	15	52	66	AgU003851	1462
AgU003856_v1.1	1	p2	(AT)5	10	895	904	AgU003856	1454
AgU003874_v1.1	1	p2	(CA)9	18	863	880	AgU003874	1455
AgU003876_v1.1	1	p3	(CAG)5	15	626	640	AgU003876	1455
AgU003880_v1.1	1	p2	(AC)12	24	504	527	AgU003880	1458
AgU003893_v1.1	1	p2	(GA)5	10	771	780	AgU003893	1449
AgU003897_v1.1	1	p2	(GA)5	10	647	656	AgU003897	1453
AgU003904_v1.1	1	p2	(GA)5	10	977	986	AgU003904	1451
AgU003918_v1.1	1	p3	(CCA)5	15	126	140	AgU003918	1450
AgU003924_v1.1	1	p2	(TG)5	10	31	40	AgU003924	1452
AgU003929_v1.1	1	p4	(AAAC)5	20	1338	1357	AgU003929	1449
AgU003956_v1.1	1	p2	(AT)8	16	209	224	AgU003956	1443
AgU003968_v1.1	1	c	(TC)13(AC)5at(AC)6	50	2	51	AgU003968	1441
AgU003971_v1.1	1	p3	(CGC)6	18	1425	1442	AgU003971	1442
AgU003981_v1.1	1	p2	(TG)13	26	1296	1321	AgU003981	1440
AgU003992_v1.1	1	p3	(TGA)5	15	662	676	AgU003992	1435
AgU003993_v1.1	1	p2	(AC)5	10	382	391	AgU003993	1435
AgU003994_v1.1	1	p2	(GA)6	12	82	93	AgU003994	1436
AgU003996_v1.1	1	c	(GT)6(AT)5	22	241	262	AgU003996	1435
AgU004020_v1.1	1	p2	(GA)5	10	287	296	AgU004020	1427
AgU004021_v1.1	1	p2	(TA)6	12	1419	1430	AgU004021	1430
AgU004023_v1.1	1	p2	(CT)5	10	1383	1392	AgU004023	1432
AgU004033_v1.1	1	p2	(GT)11	22	1	22	AgU004033	1425
AgU004046_v1.1	1	p3	(GCC)6	18	1092	1109	AgU004046	1422
AgU004046_v1.1	2	p4	(AAAC)5	20	1346	1365	AgU004046	1422
AgU004053_v1.1	1	p2	(AT)5	10	707	716	AgU004053	1426
AgU004071_v1.1	1	p3	(TCC)5	15	454	468	AgU004071	1424
AgU004072_v1.1	1	p3	(TGT)5	15	893	907	AgU004072	1425
AgU004089_v1.1	1	p2	(GA)5	10	30	39	AgU004089	1422
AgU004092_v1.1	1	p3	(GGC)5	15	77	91	AgU004092	1414
AgU004097_v1.1	1	p3	(CTT)5	15	1250	1264	AgU004097	1420
AgU004112_v1.1	1	p3	(AAG)5	15	862	876	AgU004112	1420
AgU004115_v1.1	1	p3	(GCG)5	15	1	15	AgU004115	1417
AgU004117_v1.1	1	p2	(TA)5	10	1207	1216	AgU004117	1410
AgU004121_v1.1	1	p3	(CAG)5	15	1181	1195	AgU004121	1415
AgU004141_v1.1	1	p2	(AG)5	10	24	33	AgU004141	1414
AgU004157_v1.1	1	c	(TAGG)6(TAGA)6	48	473	520	AgU004157	1408
AgU004157_v1.1	2	p2	(GT)6	12	1161	1172	AgU004157	1408
AgU004161_v1.1	1	p2	(AG)5	10	988	997	AgU004161	1407
AgU004161_v1.1	2	p2	(GT)5	10	1198	1207	AgU004161	1407
AgU004162_v1.1	1	p2	(CT)5	10	212	221	AgU004162	1408
AgU004164_v1.1	1	p3	(CCA)5	15	1160	1174	AgU004164	1408
AgU004171_v1.1	1	p2	(GC)5	10	155	164	AgU004171	1406
AgU004183_v1.1	1	p2	(CA)7	14	1262	1275	AgU004183	1396
AgU004185_v1.1	1	p2	(TC)5	10	1137	1146	AgU004185	1399
AgU004185_v1.1	2	p2	(TC)6	12	1383	1394	AgU004185	1399
AgU004255_v1.1	1	c	(AC)17t(AC)7gcat(AC)6(GC)6	77	1101	1177	AgU004255	1391
AgU004271_v1.1	1	c	(TTTC)5ttcctcctcttttcccttcttcctcccttccttcctc(TTCT)7	85	437	521	AgU004271	1389
AgU004272_v1.1	1	p3	(CGG)10	30	1344	1373	AgU004272	1392
AgU004279_v1.1	1	p2	(GA)9	18	39	56	AgU004279	1385
AgU004284_v1.1	1	p2	(GT)5	10	1228	1237	AgU004284	1389
AgU004285_v1.1	1	c	(TG)8(TA)10c(TA)10	57	1328	1384	AgU004285	1388
AgU004286_v1.1	1	p2	(GA)5	10	438	447	AgU004286	1390
AgU004295_v1.1	1	p2	(TC)5	10	1124	1133	AgU004295	1388
AgU004310_v1.1	1	p2	(GA)6	12	1306	1317	AgU004310	1385
AgU004319_v1.1	1	c	(GA)5agctgggcccggtttggccacgcctgctggcacagacgccttaacgc(TG)5	67	681	747	AgU004319	1384
AgU004325_v1.1	1	p3	(GCC)5	15	1139	1153	AgU004325	1385
AgU004330_v1.1	1	p2	(AT)5	10	1326	1335	AgU004330	1382
AgU004334_v1.1	1	p2	(CA)5	10	38	47	AgU004334	1380
AgU004335_v1.1	1	p2	(TA)5	10	200	209	AgU004335	1379
AgU004337_v1.1	1	p3	(CTG)6	18	1184	1201	AgU004337	1382
AgU004339_v1.1	1	p3	(CCG)5	15	1218	1232	AgU004339	1379
AgU004341_v1.1	1	p2	(AT)6	12	884	895	AgU004341	1380
AgU004353_v1.1	1	p2	(TC)5	10	69	78	AgU004353	1377
AgU004364_v1.1	1	p2	(AT)5	10	1206	1215	AgU004364	1373
AgU004366_v1.1	1	p3	(CTC)6	18	223	240	AgU004366	1376
AgU004369_v1.1	1	p2	(CA)5	10	670	679	AgU004369	1375
AgU004389_v1.1	1	p2	(AT)6	12	94	105	AgU004389	1372
AgU004393_v1.1	1	p2	(GA)11	22	2	23	AgU004393	1374
AgU004395_v1.1	1	p2	(CG)5	10	254	263	AgU004395	1367
AgU004396_v1.1	1	p2	(TC)6	12	1329	1340	AgU004396	1370
AgU004401_v1.1	1	p2	(GT)5	10	1068	1077	AgU004401	1354
AgU004421_v1.1	1	c	(AC)15agatgttcacatcgaaacacacacatgt(AC)5	68	737	804	AgU004421	1365
AgU004426_v1.1	1	p2	(TC)5	10	84	93	AgU004426	1364
AgU004430_v1.1	1	p2	(TC)5	10	142	151	AgU004430	1362
AgU004430_v1.1	2	p2	(CA)6	12	807	818	AgU004430	1362
AgU004432_v1.1	1	p2	(AC)5	10	521	530	AgU004432	1363
AgU004449_v1.1	1	p3	(CAG)5	15	185	199	AgU004449	1358
AgU004450_v1.1	1	p2	(GT)5	10	1212	1221	AgU004450	1363
AgU004462_v1.1	1	p2	(AT)5	10	129	138	AgU004462	1354
AgU004462_v1.1	2	p2	(GA)5	10	1215	1224	AgU004462	1354
AgU004483_v1.1	1	p3	(TCC)6	18	1062	1079	AgU004483	1354
AgU004504_v1.1	1	p2	(GT)9	18	516	533	AgU004504	1348
AgU004510_v1.1	1	p3	(GCT)11	33	4	36	AgU004510	1343
AgU004514_v1.1	1	c	(GCT)6gccatgggggaagagggccagagggaggggcgggggctgcccactg(GGC)7	85	64	148	AgU004514	1349
AgU004523_v1.1	1	p2	(GA)6	12	29	40	AgU004523	1348
AgU004541_v1.1	1	p2	(GA)5	10	905	914	AgU004541	1345
AgU004564_v1.1	1	p2	(AT)5	10	100	109	AgU004564	1341
AgU004566_v1.1	1	p2	(AC)5	10	263	272	AgU004566	1346
AgU004579_v1.1	1	p4	(GGGC)5	20	281	300	AgU004579	1338
AgU004586_v1.1	1	p2	(CA)5	10	886	895	AgU004586	1338
AgU004589_v1.1	1	p2	(AG)6	12	1080	1091	AgU004589	1335
AgU004594_v1.1	1	p2	(CA)5	10	1265	1274	AgU004594	1337
AgU004603_v1.1	1	p2	(TG)5	10	1112	1121	AgU004603	1338
AgU004615_v1.1	1	p2	(AC)6	12	1069	1080	AgU004615	1335
AgU004625_v1.1	1	p2	(CT)6	12	800	811	AgU004625	1337
AgU004648_v1.1	1	p2	(TG)5	10	881	890	AgU004648	1331
AgU004654_v1.1	1	p2	(GT)8	16	1	16	AgU004654	1329
AgU004660_v1.1	1	p2	(TG)5	10	1138	1147	AgU004660	1331
AgU004662_v1.1	1	p2	(AT)8	16	796	811	AgU004662	1331
AgU004662_v1.1	2	p3	(TTG)5	15	921	935	AgU004662	1331
AgU004664_v1.1	1	p3	(CCG)7	21	1155	1175	AgU004664	1331
AgU004672_v1.1	1	p2	(TA)5	10	1227	1236	AgU004672	1331
AgU004675_v1.1	1	p2	(TC)7	14	582	595	AgU004675	1326
AgU004691_v1.1	1	p2	(AT)5	10	415	424	AgU004691	1328
AgU004697_v1.1	1	p2	(TA)6	12	336	347	AgU004697	1307
AgU004705_v1.1	1	p2	(CT)5	10	443	452	AgU004705	1326
AgU004713_v1.1	1	p3	(GCC)5	15	1292	1306	AgU004713	1319
AgU004725_v1.1	1	c	(GT)5a(TG)5	21	233	253	AgU004725	1321
AgU004741_v1.1	1	p3	(CTG)7	21	55	75	AgU004741	1318
AgU004749_v1.1	1	p2	(AG)5	10	297	306	AgU004749	1317
AgU004749_v1.1	2	p2	(CT)5	10	664	673	AgU004749	1317
AgU004751_v1.1	1	p2	(AG)5	10	808	817	AgU004751	1318
AgU004754_v1.1	1	p2	(TC)5	10	1288	1297	AgU004754	1310
AgU004755_v1.1	1	p2	(AC)6	12	1105	1116	AgU004755	1316
AgU004759_v1.1	1	p3	(GCC)5	15	1298	1312	AgU004759	1314
AgU004768_v1.1	1	p3	(GCC)5	15	1238	1252	AgU004768	1312
AgU004782_v1.1	1	p2	(GT)7	14	522	535	AgU004782	1319
AgU004786_v1.1	1	c	(CA)6g(AC)11	35	728	762	AgU004786	1316
AgU004803_v1.1	1	p2	(TG)7	14	311	324	AgU004803	1310
AgU004809_v1.1	1	p2	(TG)5	10	297	306	AgU004809	1305
AgU004812_v1.1	1	c	(TC)10ctcc(CT)5	34	1272	1305	AgU004812	1310
AgU004826_v1.1	1	p2	(AT)7	14	886	899	AgU004826	1302
AgU004847_v1.1	1	c	(TC)5(AT)5	20	191	210	AgU004847	1305
AgU004848_v1.1	1	p2	(GT)5	10	848	857	AgU004848	1302
AgU004850_v1.1	1	p2	(TG)5	10	1041	1050	AgU004850	1303
AgU004857_v1.1	1	p3	(GCC)5	15	1126	1140	AgU004857	1305
AgU004865_v1.1	1	p3	(GGC)6	18	885	902	AgU004865	1301
AgU004870_v1.1	1	p2	(TG)6	12	263	274	AgU004870	1304
AgU004877_v1.1	1	p3	(GCA)6	18	1206	1223	AgU004877	1302
AgU004899_v1.1	1	p2	(TC)5	10	510	519	AgU004899	1296
AgU004906_v1.1	1	p2	(CA)12	24	432	455	AgU004906	1299
AgU004909_v1.1	1	p3	(GAG)7	21	663	683	AgU004909	1293
AgU004915_v1.1	1	p3	(CTC)7	21	757	777	AgU004915	1298
AgU004919_v1.1	1	p2	(AT)5	10	464	473	AgU004919	1292
AgU004920_v1.1	1	p2	(CA)5	10	615	624	AgU004920	1298
AgU004931_v1.1	1	p2	(CA)11	22	1273	1294	AgU004931	1297
AgU004940_v1.1	1	p4	(GTAT)6	24	499	522	AgU004940	1294
AgU004940_v1.1	2	p2	(TG)5	10	759	768	AgU004940	1294
AgU004941_v1.1	1	p2	(AC)9	18	1164	1181	AgU004941	1292
AgU004966_v1.1	1	p3	(AGG)5	15	301	315	AgU004966	1291
AgU004986_v1.1	1	p3	(CAC)5	15	201	215	AgU004986	1288
AgU005003_v1.1	1	c	(GA)10(GT)5	30	54	83	AgU005003	1282
AgU005006_v1.1	1	p3	(GCC)7	21	1196	1216	AgU005006	1287
AgU005007_v1.1	1	p2	(AT)5	10	390	399	AgU005007	1282
AgU005023_v1.1	1	p2	(TA)5	10	54	63	AgU005023	1282
AgU005033_v1.1	1	p2	(TG)5	10	1097	1106	AgU005033	1277
AgU005038_v1.1	1	p3	(GGA)5	15	199	213	AgU005038	1281
AgU005046_v1.1	1	p4	(TTTC)5	20	70	89	AgU005046	1281
AgU005052_v1.1	1	p2	(TC)5	10	791	800	AgU005052	1277
AgU005056_v1.1	1	c	(CT)5cccatggtgccaacgcccatgtgtgt(TG)5	46	1194	1239	AgU005056	1279
AgU005063_v1.1	1	p2	(CT)5	10	1252	1261	AgU005063	1271
AgU005064_v1.1	1	p2	(TC)5	10	523	532	AgU005064	1276
AgU005070_v1.1	1	p2	(GT)5	10	867	876	AgU005070	1275
AgU005102_v1.1	1	c	(GT)7atat(AC)9	36	2	37	AgU005102	1272
AgU005104_v1.1	1	p2	(AC)7	14	41	54	AgU005104	1271
AgU005108_v1.1	1	p2	(CT)5	10	361	370	AgU005108	1271
AgU005108_v1.1	2	p2	(TG)5	10	785	794	AgU005108	1271
AgU005111_v1.1	1	p2	(TG)5	10	195	204	AgU005111	1277
AgU005117_v1.1	1	p2	(TC)5	10	1182	1191	AgU005117	1271
AgU005127_v1.1	1	p3	(GGC)5	15	1227	1241	AgU005127	1269
AgU005140_v1.1	1	p3	(CAG)10	30	320	349	AgU005140	1259
AgU005154_v1.1	1	p2	(GT)5	10	961	970	AgU005154	1265
AgU005155_v1.1	1	p3	(GCC)8	24	1246	1269	AgU005155	1269
AgU005163_v1.1	1	p2	(AG)5	10	391	400	AgU005163	1260
AgU005167_v1.1	1	p2	(AT)6	12	880	891	AgU005167	1260
AgU005173_v1.1	1	p3	(CTT)5	15	1220	1234	AgU005173	1264
AgU005175_v1.1	1	p2	(AT)7	14	304	317	AgU005175	1264
AgU005199_v1.1	1	p3	(GCG)5	15	1219	1233	AgU005199	1262
AgU005208_v1.1	1	p2	(AT)6	12	852	863	AgU005208	1259
AgU005211_v1.1	1	p2	(GA)5	10	102	111	AgU005211	1254
AgU005213_v1.1	1	p3	(TTG)5	15	96	110	AgU005213	1258
AgU005218_v1.1	1	p2	(TG)5	10	436	445	AgU005218	1252
AgU005221_v1.1	1	p2	(TG)5	10	1133	1142	AgU005221	1259
AgU005230_v1.1	1	p3	(TCT)6	18	381	398	AgU005230	1256
AgU005273_v1.1	1	p2	(GT)5	10	111	120	AgU005273	1247
AgU005276_v1.1	1	p2	(GT)5	10	1183	1192	AgU005276	1249
AgU005286_v1.1	1	p2	(AT)9	18	181	198	AgU005286	1250
AgU005292_v1.1	1	p2	(AT)5	10	54	63	AgU005292	1245
AgU005322_v1.1	1	p2	(AC)8	16	711	726	AgU005322	1246
AgU005345_v1.1	1	p2	(AT)5	10	868	877	AgU005345	1243
AgU005351_v1.1	1	p2	(TG)5	10	578	587	AgU005351	1242
AgU005385_v1.1	1	p2	(AT)5	10	581	590	AgU005385	1237
AgU005397_v1.1	1	p2	(GT)20	40	1	40	AgU005397	1234
AgU005410_v1.1	1	p2	(GT)16	32	1200	1231	AgU005410	1231
AgU005420_v1.1	1	p3	(GGA)5	15	795	809	AgU005420	1235
AgU005422_v1.1	1	p2	(TA)7	14	1218	1231	AgU005422	1232
AgU005424_v1.1	1	p2	(GT)5	10	1158	1167	AgU005424	1227
AgU005469_v1.1	1	p2	(TA)7	14	726	739	AgU005469	1227
AgU005482_v1.1	1	p2	(TA)5	10	626	635	AgU005482	1211
AgU005491_v1.1	1	p2	(GA)5	10	971	980	AgU005491	1220
AgU005493_v1.1	1	c	(CT)7caaaaaactt(CAA)5	39	613	651	AgU005493	1224
AgU005497_v1.1	1	p2	(GT)8	16	343	358	AgU005497	1221
AgU005498_v1.1	1	p2	(CA)5	10	896	905	AgU005498	1215
AgU005504_v1.1	1	p2	(TA)8	16	862	877	AgU005504	1226
AgU005520_v1.1	1	p2	(GA)5	10	1142	1151	AgU005520	1223
AgU005545_v1.1	1	c	(CATC)5cacagctggaatcagagggttgttgcccaaatgcactctgactgaagctgaccggtttgc(ATTA)5ttttttaagatacacgcgtacacgcacgcacagg(CA)6	146	179	324	AgU005545	1218
AgU005546_v1.1	1	p2	(TC)11	22	1169	1190	AgU005546	1215
AgU005550_v1.1	1	p2	(AC)13	26	1	26	AgU005550	1217
AgU005553_v1.1	1	p3	(CCT)8	24	509	532	AgU005553	1216
AgU005554_v1.1	1	p3	(GGC)7	21	1146	1166	AgU005554	1216
AgU005558_v1.1	1	p2	(AC)5	10	634	643	AgU005558	1216
AgU005564_v1.1	1	p2	(AG)5	10	1082	1091	AgU005564	1215
AgU005569_v1.1	1	p2	(GT)5	10	243	252	AgU005569	1228
AgU005573_v1.1	1	p3	(CCG)5	15	193	207	AgU005573	1215
AgU005575_v1.1	1	p2	(GA)5	10	115	124	AgU005575	1215
AgU005576_v1.1	1	p2	(AG)5	10	313	322	AgU005576	1215
AgU005592_v1.1	1	c	(CTT)10cctcttcttcctcttcttcttcctcttcttcc(TCT)62	248	962	1209	AgU005592	1211
AgU005598_v1.1	1	p2	(GT)5	10	1076	1085	AgU005598	1212
AgU005608_v1.1	1	p2	(AG)5	10	952	961	AgU005608	1211
AgU005612_v1.1	1	p2	(GA)5	10	1139	1148	AgU005612	1210
AgU005614_v1.1	1	p2	(TC)5	10	1106	1115	AgU005614	1210
AgU005629_v1.1	1	p2	(TA)7	14	1023	1036	AgU005629	1208
AgU005636_v1.1	1	p2	(CA)5	10	361	370	AgU005636	1203
AgU005636_v1.1	2	p3	(TAC)6	18	532	549	AgU005636	1203
AgU005639_v1.1	1	p4	(ACCA)7	28	1012	1039	AgU005639	1209
AgU005642_v1.1	1	p2	(AG)6	12	423	434	AgU005642	1204
AgU005645_v1.1	1	p2	(TC)6	12	645	656	AgU005645	1209
AgU005648_v1.1	1	p3	(GCT)7	21	207	227	AgU005648	1208
AgU005655_v1.1	1	p2	(AT)7	14	515	528	AgU005655	1205
AgU005660_v1.1	1	p2	(AT)6	12	146	157	AgU005660	1205
AgU005663_v1.1	1	p3	(TTC)7	21	671	691	AgU005663	1204
AgU005698_v1.1	1	p3	(GAG)5	15	727	741	AgU005698	1200
AgU005701_v1.1	1	p2	(TG)5	10	840	849	AgU005701	1201
AgU005703_v1.1	1	p2	(TG)5	10	952	961	AgU005703	1200
AgU005712_v1.1	1	p3	(CCG)5	15	81	95	AgU005712	1193
AgU005737_v1.1	1	p2	(CA)5	10	85	94	AgU005737	1193
AgU005738_v1.1	1	p2	(TG)8	16	1127	1142	AgU005738	1196
AgU005740_v1.1	1	p2	(GC)5	10	248	257	AgU005740	1196
AgU005741_v1.1	1	p2	(TG)5	10	696	705	AgU005741	1196
AgU005746_v1.1	1	c	(TG)11tatacag(AT)5	39	690	728	AgU005746	1193
AgU005746_v1.1	2	p2	(AT)6	12	1022	1033	AgU005746	1193
AgU005753_v1.1	1	p3	(CGC)5	15	1125	1139	AgU005753	1194
AgU005754_v1.1	1	p2	(GT)5	10	1002	1011	AgU005754	1189
AgU005755_v1.1	1	p2	(AC)5	10	1075	1084	AgU005755	1191
AgU005759_v1.1	1	p3	(TTC)6	18	822	839	AgU005759	1187
AgU005762_v1.1	1	p2	(CT)5	10	765	774	AgU005762	1188
AgU005775_v1.1	1	p2	(AT)5	10	508	517	AgU005775	1191
AgU005806_v1.1	1	p3	(CTG)5	15	747	761	AgU005806	1188
AgU005811_v1.1	1	p2	(AT)8	16	809	824	AgU005811	1189
AgU005812_v1.1	1	p2	(AC)6	12	763	774	AgU005812	1189
AgU005821_v1.1	1	p3	(CCT)5	15	307	321	AgU005821	1188
AgU005830_v1.1	1	p2	(AC)5	10	93	102	AgU005830	1186
AgU005839_v1.1	1	p2	(CT)5	10	862	871	AgU005839	1185
AgU005840_v1.1	1	p2	(CT)5	10	81	90	AgU005840	1180
AgU005842_v1.1	1	p2	(GA)5	10	1086	1095	AgU005842	1181
AgU005847_v1.1	1	p3	(CTC)5	15	893	907	AgU005847	1183
AgU005849_v1.1	1	p3	(TGG)5	15	398	412	AgU005849	1183
AgU005858_v1.1	1	c	(CA)5t(AC)7	25	559	583	AgU005858	1179
AgU005859_v1.1	1	p3	(CTT)5	15	910	924	AgU005859	1182
AgU005859_v1.1	2	p3	(CTT)6	18	1063	1080	AgU005859	1182
AgU005865_v1.1	1	c	(TC)7ttttattttttaaagt(TTA)5	45	1004	1048	AgU005865	1182
AgU005884_v1.1	1	p2	(AC)6	12	774	785	AgU005884	1173
AgU005905_v1.1	1	c	(GT)5a(TG)10	31	2	32	AgU005905	1175
AgU005928_v1.1	1	p3	(ACC)5	15	962	976	AgU005928	1173
AgU005949_v1.1	1	p2	(TC)5	10	559	568	AgU005949	1167
AgU005955_v1.1	1	p2	(AT)5	10	30	39	AgU005955	1171
AgU005958_v1.1	1	p2	(AG)8	16	454	469	AgU005958	1147
AgU005959_v1.1	1	p4	(ATAA)8	32	1120	1151	AgU005959	1169
AgU005972_v1.1	1	p3	(CCG)7	21	1145	1165	AgU005972	1166
AgU005975_v1.1	1	p2	(AT)5	10	163	172	AgU005975	1160
AgU005989_v1.1	1	p2	(GT)5	10	537	546	AgU005989	1165
AgU005991_v1.1	1	p2	(GT)12	24	1003	1026	AgU005991	1163
AgU005996_v1.1	1	p2	(CG)5	10	917	926	AgU005996	1163
AgU006003_v1.1	1	p3	(CGG)5	15	1	15	AgU006003	1159
AgU006007_v1.1	1	p2	(TG)8	16	876	891	AgU006007	1164
AgU006007_v1.1	2	p2	(CA)6	12	993	1004	AgU006007	1164
AgU006009_v1.1	1	p2	(GA)5	10	501	510	AgU006009	1164
AgU006009_v1.1	2	c	(AGG)6aagagatggaggaa(GAG)5	47	1090	1136	AgU006009	1164
AgU006023_v1.1	1	p2	(AT)6	12	756	767	AgU006023	1148
AgU006032_v1.1	1	p2	(CA)5	10	824	833	AgU006032	1158
AgU006033_v1.1	1	p3	(GAG)5	15	151	165	AgU006033	1153
AgU006034_v1.1	1	p3	(CCT)6	18	347	364	AgU006034	1157
AgU006039_v1.1	1	p3	(TTG)7	21	412	432	AgU006039	1155
AgU006044_v1.1	1	p2	(AC)5	10	67	76	AgU006044	1158
AgU006059_v1.1	1	p3	(CAT)5	15	397	411	AgU006059	1160
AgU006061_v1.1	1	p2	(TC)6	12	88	99	AgU006061	1156
AgU006062_v1.1	1	p2	(TG)5	10	1014	1023	AgU006062	1158
AgU006067_v1.1	1	p3	(TTC)5	15	259	273	AgU006067	1155
AgU006074_v1.1	1	p2	(CA)5	10	667	676	AgU006074	1156
AgU006074_v1.1	2	c	(CA)8acacatcctaacaaagctgacttcagacaataaatgt(AC)7	67	868	934	AgU006074	1156
AgU006093_v1.1	1	p2	(TG)13	26	949	974	AgU006093	1153
AgU006102_v1.1	1	p2	(GT)5	10	807	816	AgU006102	1150
AgU006107_v1.1	1	p4	(TTTG)5	20	1034	1053	AgU006107	1152
AgU006113_v1.1	1	p2	(CA)5	10	126	135	AgU006113	1149
AgU006114_v1.1	1	p2	(AT)8	16	19	34	AgU006114	1151
AgU006122_v1.1	1	c	(TC)5cctctgtgcatcctctcacccgtgctttccag(ATAA)5	62	332	393	AgU006122	1144
AgU006142_v1.1	1	c	(TC)8a(TG)8	33	437	469	AgU006142	1147
AgU006144_v1.1	1	p4	(GATG)5	20	72	91	AgU006144	1147
AgU006168_v1.1	1	p2	(AT)5	10	484	493	AgU006168	1145
AgU006175_v1.1	1	p2	(GA)6	12	227	238	AgU006175	1145
AgU006180_v1.1	1	p3	(GAT)5	15	1099	1113	AgU006180	1144
AgU006181_v1.1	1	p2	(TC)17	34	9	42	AgU006181	1140
AgU006183_v1.1	1	p2	(GA)5	10	858	867	AgU006183	1134
AgU006185_v1.1	1	p2	(TG)5	10	21	30	AgU006185	1146
AgU006209_v1.1	1	p2	(GT)7	14	860	873	AgU006209	1141
AgU006223_v1.1	1	p2	(TA)5	10	507	516	AgU006223	1142
AgU006225_v1.1	1	p3	(GCT)5	15	56	70	AgU006225	1142
AgU006232_v1.1	1	c*	(AG)6(AGA)5*	25	989	1013	AgU006232	1136
AgU006233_v1.1	1	c	(CA)6cgcacacgcgcacacgcacacatg(CA)5	46	494	539	AgU006233	1136
AgU006240_v1.1	1	p2	(TA)5	10	250	259	AgU006240	1134
AgU006246_v1.1	1	p2	(AC)5	10	847	856	AgU006246	1137
AgU006250_v1.1	1	c	(TGC)5cctaacatcctgccgccgctgctgctcct(CGC)7	65	988	1052	AgU006250	1133
AgU006257_v1.1	1	p2	(AC)5	10	239	248	AgU006257	1135
AgU006274_v1.1	1	p2	(TA)5	10	590	599	AgU006274	1129
AgU006283_v1.1	1	c	(TC)5aaataaacaaacaaaatccctaaaaaatttattt(GA)5	54	86	139	AgU006283	1124
AgU006292_v1.1	1	p2	(AT)8	16	503	518	AgU006292	1131
AgU006299_v1.1	1	p2	(GA)6	12	13	24	AgU006299	1129
AgU006300_v1.1	1	p2	(CG)5	10	544	553	AgU006300	1130
AgU006310_v1.1	1	p2	(AC)6	12	96	107	AgU006310	1126
AgU006317_v1.1	1	p2	(TA)9	18	797	814	AgU006317	1129
AgU006320_v1.1	1	p2	(CA)5	10	3	12	AgU006320	1125
AgU006325_v1.1	1	p2	(TA)5	10	102	111	AgU006325	1125
AgU006325_v1.1	2	p2	(CA)5	10	539	548	AgU006325	1125
AgU006340_v1.1	1	p2	(GT)5	10	945	954	AgU006340	1125
AgU006342_v1.1	1	p3	(GCC)6	18	827	844	AgU006342	1126
AgU006350_v1.1	1	p2	(TA)6	12	446	457	AgU006350	1124
AgU006358_v1.1	1	p2	(GA)5	10	215	224	AgU006358	1125
AgU006358_v1.1	2	p3	(GGC)5	15	900	914	AgU006358	1125
AgU006363_v1.1	1	p2	(GT)5	10	230	239	AgU006363	1120
AgU006372_v1.1	1	p2	(TC)6	12	322	333	AgU006372	1124
AgU006372_v1.1	2	p2	(CA)5	10	688	697	AgU006372	1124
AgU006376_v1.1	1	p2	(TC)5	10	169	178	AgU006376	1121
AgU006400_v1.1	1	p4	(ATTT)5	20	9	28	AgU006400	1119
AgU006401_v1.1	1	c	(CT)5cat(TC)6	25	936	960	AgU006401	1118
AgU006420_v1.1	1	p2	(TA)5	10	877	886	AgU006420	1119
AgU006421_v1.1	1	p2	(AG)8	16	311	326	AgU006421	1115
AgU006426_v1.1	1	p2	(AT)8	16	1081	1096	AgU006426	1117
AgU006435_v1.1	1	c	(AT)7(AC)5atacat(AC)8(AT)5	56	10	65	AgU006435	1116
AgU006439_v1.1	1	p2	(TA)5	10	540	549	AgU006439	1115
AgU006456_v1.1	1	p2	(AC)5	10	558	567	AgU006456	1113
AgU006458_v1.1	1	p3	(GAG)5	15	882	896	AgU006458	1113
AgU006462_v1.1	1	p2	(AC)5	10	355	364	AgU006462	1113
AgU006468_v1.1	1	p2	(AC)10	20	199	218	AgU006468	1112
AgU006494_v1.1	1	p2	(AT)5	10	417	426	AgU006494	1109
AgU006501_v1.1	1	p3	(GGC)7	21	204	224	AgU006501	1110
AgU006501_v1.1	2	p3	(GAG)5	15	895	909	AgU006501	1110
AgU006508_v1.1	1	p3	(GTC)5	15	145	159	AgU006508	1107
AgU006511_v1.1	1	p2	(CA)5	10	32	41	AgU006511	1107
AgU006535_v1.1	1	c	(TG)5catattatatccagccttaagttataaatctcatctgtcccactgcattccctgtgtattttcaggacctagctcgtgggggtgtgtgttca(GT)5	112	196	307	AgU006535	1103
AgU006546_v1.1	1	p3	(CCG)7	21	213	233	AgU006546	1105
AgU006561_v1.1	1	p2	(CT)5	10	546	555	AgU006561	1100
AgU006563_v1.1	1	p2	(GT)5	10	624	633	AgU006563	1101
AgU006568_v1.1	1	p2	(AG)5	10	715	724	AgU006568	1102
AgU006575_v1.1	1	p3	(GAG)5	15	508	522	AgU006575	1102
AgU006596_v1.1	1	p2	(GA)5	10	61	70	AgU006596	1097
AgU006599_v1.1	1	p2	(AC)5	10	450	459	AgU006599	1097
AgU006632_v1.1	1	c	(TG)5(TA)6	22	319	340	AgU006632	1094
AgU006639_v1.1	1	p3	(AAG)5	15	578	592	AgU006639	1096
AgU006669_v1.1	1	p3	(GCG)6	18	921	938	AgU006669	1084
AgU006673_v1.1	1	p2	(TA)7	14	626	639	AgU006673	1086
AgU006688_v1.1	1	p3	(CTC)5	15	296	310	AgU006688	1084
AgU006688_v1.1	2	p2	(TG)7	14	1026	1039	AgU006688	1084
AgU006695_v1.1	1	p2	(AT)5	10	551	560	AgU006695	1087
AgU006696_v1.1	1	c	(GT)11(AT)8	38	1035	1072	AgU006696	1092
AgU006698_v1.1	1	p2	(GT)6	12	877	888	AgU006698	1089
AgU006709_v1.1	1	p2	(AT)11	22	1061	1082	AgU006709	1090
AgU006710_v1.1	1	c	(AC)19caccctgatacaagcagacagactacag(AC)18	102	984	1085	AgU006710	1086
AgU006723_v1.1	1	p3	(GCG)5	15	956	970	AgU006723	1088
AgU006741_v1.1	1	p2	(CA)5	10	580	589	AgU006741	1087
AgU006752_v1.1	1	p2	(AG)5	10	692	701	AgU006752	1085
AgU006753_v1.1	1	c	(AC)5atatacacatacatacaa(AC)5	38	963	1000	AgU006753	1085
AgU006767_v1.1	1	p2	(TC)12	24	506	529	AgU006767	1081
AgU006769_v1.1	1	p2	(TG)5	10	554	563	AgU006769	1084
AgU006792_v1.1	1	p3	(TAT)5	15	912	926	AgU006792	1082
AgU006797_v1.1	1	p2	(AG)5	10	326	335	AgU006797	1080
AgU006818_v1.1	1	p2	(CA)5	10	181	190	AgU006818	1075
AgU006832_v1.1	1	p3	(TTC)5	15	928	942	AgU006832	1076
AgU006838_v1.1	1	p3	(CCG)8	24	1039	1062	AgU006838	1077
AgU006888_v1.1	1	p2	(CA)11	22	1	22	AgU006888	1070
AgU006895_v1.1	1	p2	(CA)6	12	151	162	AgU006895	1070
AgU006897_v1.1	1	p2	(TG)7	14	455	468	AgU006897	1069
AgU006910_v1.1	1	p3	(GGA)5	15	109	123	AgU006910	1071
AgU006921_v1.1	1	p2	(CA)5	10	965	974	AgU006921	1069
AgU006926_v1.1	1	c	(GA)5ccgtcgtgacaac(AG)5	33	785	817	AgU006926	1064
AgU006941_v1.1	1	p2	(TC)8	16	297	312	AgU006941	1067
AgU006944_v1.1	1	p3	(TCT)5	15	3	17	AgU006944	1068
AgU006980_v1.1	1	p3	(GCC)8	24	320	343	AgU006980	1064
AgU006984_v1.1	1	p3	(CCG)5	15	842	856	AgU006984	1060
AgU007020_v1.1	1	c	(CA)5gacacgcacacacagacatg(CA)8	46	1007	1052	AgU007020	1059
AgU007023_v1.1	1	p3	(AGA)7	21	441	461	AgU007023	1060
AgU007031_v1.1	1	p3	(CCG)8	24	1026	1049	AgU007031	1059
AgU007041_v1.1	1	p3	(GCC)5	15	4	18	AgU007041	1058
AgU007044_v1.1	1	p2	(GC)5	10	1036	1045	AgU007044	1058
AgU007050_v1.1	1	p3	(CGC)8	24	16	39	AgU007050	1056
AgU007053_v1.1	1	p3	(TGC)5	15	997	1011	AgU007053	1054
AgU007055_v1.1	1	p2	(CT)5	10	665	674	AgU007055	1057
AgU007058_v1.1	1	p3	(AAT)8	24	1008	1031	AgU007058	1056
AgU007068_v1.1	1	p3	(CGC)7	21	996	1016	AgU007068	1054
AgU007070_v1.1	1	c	(TG)5cgtgcgtgtctgtctgc(GT)18	63	526	588	AgU007070	1052
AgU007072_v1.1	1	p2	(GT)6	12	758	769	AgU007072	1053
AgU007088_v1.1	1	p2	(TC)5	10	56	65	AgU007088	1052
AgU007098_v1.1	1	p2	(TG)5	10	756	765	AgU007098	1053
AgU007099_v1.1	1	p3	(CGC)5	15	111	125	AgU007099	1045
AgU007105_v1.1	1	p3	(TTG)6	18	296	313	AgU007105	1052
AgU007117_v1.1	1	p4	(TGTT)5	20	291	310	AgU007117	1051
AgU007119_v1.1	1	p3	(CCA)6	18	10	27	AgU007119	1051
AgU007120_v1.1	1	p2	(TA)6	12	642	653	AgU007120	1041
AgU007122_v1.1	1	p2	(CT)9	18	314	331	AgU007122	1051
AgU007125_v1.1	1	p2	(CT)5	10	229	238	AgU007125	1050
AgU007136_v1.1	1	p3	(GGC)5	15	86	100	AgU007136	1048
AgU007141_v1.1	1	p3	(GCT)5	15	341	355	AgU007141	1045
AgU007170_v1.1	1	p3	(GAG)5	15	84	98	AgU007170	1044
AgU007177_v1.1	1	p2	(GT)5	10	459	468	AgU007177	1044
AgU007186_v1.1	1	p2	(TG)5	10	115	124	AgU007186	1046
AgU007195_v1.1	1	p2	(AC)9	18	1015	1032	AgU007195	1033
AgU007197_v1.1	1	p2	(CT)5	10	14	23	AgU007197	1043
AgU007198_v1.1	1	p3	(AAC)5	15	97	111	AgU007198	1046
AgU007209_v1.1	1	p2	(GA)5	10	805	814	AgU007209	1036
AgU007211_v1.1	1	p3	(GCC)6	18	1007	1024	AgU007211	1045
AgU007215_v1.1	1	p2	(TG)5	10	508	517	AgU007215	1045
AgU007217_v1.1	1	p2	(TC)8	16	1007	1022	AgU007217	1043
AgU007249_v1.1	1	p4	(AAAC)6	24	176	199	AgU007249	1041
AgU007254_v1.1	1	p2	(AT)5	10	107	116	AgU007254	1036
AgU007272_v1.1	1	p3	(TTG)5	15	473	487	AgU007272	1035
AgU007278_v1.1	1	p3	(GAA)5	15	690	704	AgU007278	1033
AgU007282_v1.1	1	p2	(AC)9	18	101	118	AgU007282	1040
AgU007286_v1.1	1	p3	(GGC)5	15	643	657	AgU007286	1038
AgU007292_v1.1	1	p2	(TC)5	10	257	266	AgU007292	1037
AgU007304_v1.1	1	p2	(TA)5	10	765	774	AgU007304	1037
AgU007317_v1.1	1	p4	(TTTC)6	24	357	380	AgU007317	1035
AgU007336_v1.1	1	p2	(TC)11	22	1	22	AgU007336	1029
AgU007336_v1.1	2	c	(TA)5ga(AT)5	22	753	774	AgU007336	1029
AgU007373_v1.1	1	p2	(TG)6	12	167	178	AgU007373	1031
AgU007386_v1.1	1	p2	(GA)5	10	20	29	AgU007386	1032
AgU007387_v1.1	1	p3	(CGC)5	15	87	101	AgU007387	1030
AgU007387_v1.1	2	p2	(AG)5	10	326	335	AgU007387	1030
AgU007390_v1.1	1	p2	(GT)5	10	346	355	AgU007390	1031
AgU007405_v1.1	1	p3	(GGC)9	27	125	151	AgU007405	1030
AgU007409_v1.1	1	p2	(AG)12	24	631	654	AgU007409	1025
AgU007415_v1.1	1	c	(AC)8gtacacgcacacgcacacg(CA)7	49	884	932	AgU007415	1028
AgU007427_v1.1	1	p2	(AT)6	12	933	944	AgU007427	1028
AgU007443_v1.1	1	c	(CA)8tacacgcacacacatg(CA)6	44	763	806	AgU007443	1027
AgU007444_v1.1	1	p3	(TTG)6	18	726	743	AgU007444	1027
AgU007455_v1.1	1	p2	(AC)17	34	1	34	AgU007455	1028
AgU007476_v1.1	1	p2	(TA)6	12	559	570	AgU007476	1020
AgU007489_v1.1	1	p2	(GT)6	12	747	758	AgU007489	1019
AgU007516_v1.1	1	p2	(GT)5	10	820	829	AgU007516	1020
AgU007524_v1.1	1	p3	(AGG)6	18	74	91	AgU007524	1018
AgU007550_v1.1	1	p3	(GGT)7	21	795	815	AgU007550	1018
AgU007556_v1.1	1	p2	(AG)6	12	107	118	AgU007556	1018
AgU007561_v1.1	1	p2	(AT)5	10	860	869	AgU007561	1015
AgU007572_v1.1	1	p2	(AC)6	12	13	24	AgU007572	1013
AgU007611_v1.1	1	p2	(TC)5	10	416	425	AgU007611	1010
AgU007614_v1.1	1	c	(GT)13gcacgtgggtcagaatgaatgga(TG)6	61	697	757	AgU007614	1012
AgU007628_v1.1	1	p3	(TCT)11	33	977	1009	AgU007628	1010
AgU007644_v1.1	1	p2	(GA)6	12	315	326	AgU007644	1011
AgU007670_v1.1	1	c	(AT)7a(AC)5	25	91	115	AgU007670	1006
AgU007678_v1.1	1	p3	(CAA)7	21	944	964	AgU007678	1008
AgU007696_v1.1	1	p3	(GGC)7	21	1	21	AgU007696	1007
AgU007709_v1.1	1	p3	(AAT)5	15	797	811	AgU007709	1001
AgU007712_v1.1	1	p2	(GT)11	22	1	22	AgU007712	1005
AgU007719_v1.1	1	p2	(TG)16	32	1	32	AgU007719	1002
AgU007732_v1.1	1	p3	(GGC)5	15	961	975	AgU007732	1002
AgU007760_v1.1	1	p2	(AC)18	36	14	49	AgU007760	997
AgU007761_v1.1	1	p2	(CT)5	10	562	571	AgU007761	1001
AgU007765_v1.1	1	p2	(CA)5	10	340	349	AgU007765	998
AgU007777_v1.1	1	p2	(AG)5	10	200	209	AgU007777	1003
AgU007781_v1.1	1	p2	(CT)5	10	480	489	AgU007781	1000
AgU007782_v1.1	1	p2	(TC)5	10	337	346	AgU007782	992
AgU007788_v1.1	1	p3	(CGG)5	15	180	194	AgU007788	999
AgU007789_v1.1	1	p2	(AG)5	10	486	495	AgU007789	996
AgU007798_v1.1	1	p2	(AG)5	10	315	324	AgU007798	990
AgU007808_v1.1	1	p2	(TC)5	10	678	687	AgU007808	997
AgU007837_v1.1	1	c	(TA)6catatatatagac(AG)5	35	724	758	AgU007837	990
AgU007838_v1.1	1	p2	(CA)6	12	944	955	AgU007838	994
AgU007839_v1.1	1	p2	(TC)5	10	666	675	AgU007839	991
AgU007843_v1.1	1	p2	(CA)5	10	332	341	AgU007843	995
AgU007845_v1.1	1	p4	(CATT)6	24	463	486	AgU007845	993
AgU007857_v1.1	1	p3	(TTG)5	15	15	29	AgU007857	994
AgU007861_v1.1	1	p2	(CT)5	10	175	184	AgU007861	989
AgU007891_v1.1	1	p2	(TA)6	12	348	359	AgU007891	991
AgU007899_v1.1	1	p2	(AG)5	10	127	136	AgU007899	987
AgU007911_v1.1	1	p3	(CAG)5	15	102	116	AgU007911	989
AgU007932_v1.1	1	p2	(TA)5	10	775	784	AgU007932	985
AgU007940_v1.1	1	p2	(GT)5	10	720	729	AgU007940	986
AgU007945_v1.1	1	p2	(CT)5	10	335	344	AgU007945	985
AgU007951_v1.1	1	c	(GGC)5ggt(GGC)10	48	77	124	AgU007951	986
AgU007979_v1.1	1	p3	(GAG)5	15	860	874	AgU007979	985
AgU007993_v1.1	1	p2	(AC)5	10	472	481	AgU007993	985
AgU008002_v1.1	1	p3	(CTC)6	18	843	860	AgU008002	983
AgU008005_v1.1	1	c	(AT)8acag(TA)5catactggatttccttggataacacaattctggaagtctaatctgaaaaaa(AT)5	91	704	794	AgU008005	984
AgU008006_v1.1	1	p4	(TTGT)5	20	592	611	AgU008006	980
AgU008034_v1.1	1	c	(CA)7tgcacgggtgcgtg(CA)5g(AC)7gcatgcacgggtgcgtg(CA)9	88	531	618	AgU008034	981
AgU008039_v1.1	1	p2	(AG)7	14	34	47	AgU008039	981
AgU008061_v1.1	1	p2	(TG)5	10	846	855	AgU008061	976
AgU008077_v1.1	1	p2	(TC)9	18	171	188	AgU008077	975
AgU008098_v1.1	1	p2	(AC)5	10	345	354	AgU008098	976
AgU008113_v1.1	1	c	(GT)12(GA)10	44	638	681	AgU008113	974
AgU008115_v1.1	1	p3	(TTA)5	15	102	116	AgU008115	972
AgU008122_v1.1	1	p2	(AT)5	10	78	87	AgU008122	973
AgU008132_v1.1	1	c*	(TC)7(TCTT)7*	40	10	49	AgU008132	961
AgU008153_v1.1	1	p3	(CTC)7	21	206	226	AgU008153	971
AgU008156_v1.1	1	p2	(CA)5	10	778	787	AgU008156	961
AgU008166_v1.1	1	p3	(GCA)5	15	563	577	AgU008166	970
AgU008174_v1.1	1	p3	(CCT)5	15	147	161	AgU008174	971
AgU008175_v1.1	1	p2	(AT)5	10	23	32	AgU008175	965
AgU008205_v1.1	1	p2	(TG)6	12	413	424	AgU008205	967
AgU008214_v1.1	1	p2	(AG)8	16	443	458	AgU008214	965
AgU008242_v1.1	1	p2	(TG)5	10	563	572	AgU008242	968
AgU008262_v1.1	1	p2	(CA)20	40	925	964	AgU008262	965
AgU008275_v1.1	1	p2	(CA)5	10	24	33	AgU008275	960
AgU008287_v1.1	1	p2	(AC)6	12	44	55	AgU008287	963
AgU008289_v1.1	1	p2	(AC)5	10	38	47	AgU008289	962
AgU008290_v1.1	1	p2	(AT)10	20	527	546	AgU008290	962
AgU008308_v1.1	1	p2	(AG)5	10	536	545	AgU008308	960
AgU008310_v1.1	1	p3	(GCG)7	21	222	242	AgU008310	954
AgU008319_v1.1	1	p2	(AG)5	10	239	248	AgU008319	961
AgU008342_v1.1	1	c	(CA)11tatccacactcatgcacg(CA)5	50	1	50	AgU008342	960
AgU008361_v1.1	1	p2	(GT)6	12	150	161	AgU008361	956
AgU008361_v1.1	2	p3	(TCC)6	18	522	539	AgU008361	956
AgU008364_v1.1	1	p2	(CA)5	10	308	317	AgU008364	957
AgU008391_v1.1	1	p2	(CA)20	40	338	377	AgU008391	957
AgU008394_v1.1	1	p2	(AT)5	10	864	873	AgU008394	953
AgU008404_v1.1	1	p4	(CTGA)5	20	759	778	AgU008404	952
AgU008408_v1.1	1	p2	(TC)5	10	228	237	AgU008408	953
AgU008425_v1.1	1	p3	(TCC)12	36	513	548	AgU008425	952
AgU008427_v1.1	1	p2	(TA)7	14	48	61	AgU008427	948
AgU008427_v1.1	2	c	(CA)10cgcacacacacg(CA)5	42	763	804	AgU008427	948
AgU008442_v1.1	1	p2	(GT)5	10	784	793	AgU008442	954
AgU008449_v1.1	1	p3	(GTG)5	15	12	26	AgU008449	950
AgU008455_v1.1	1	p2	(CA)6	12	407	418	AgU008455	951
AgU008457_v1.1	1	p2	(AG)6	12	4	15	AgU008457	950
AgU008511_v1.1	1	p2	(CT)5	10	344	353	AgU008511	945
AgU008521_v1.1	1	p3	(GAG)6	18	226	243	AgU008521	942
AgU008527_v1.1	1	p3	(TTG)5	15	166	180	AgU008527	942
AgU008532_v1.1	1	p2	(CT)12	24	894	917	AgU008532	944
AgU008560_v1.1	1	p2	(TG)5	10	775	784	AgU008560	943
AgU008561_v1.1	1	p2	(TG)5	10	104	113	AgU008561	940
AgU008570_v1.1	1	p3	(TCT)5	15	420	434	AgU008570	941
AgU008575_v1.1	1	p3	(AAC)6	18	779	796	AgU008575	942
AgU008580_v1.1	1	p2	(CA)5	10	10	19	AgU008580	940
AgU008580_v1.1	2	p2	(TG)5	10	370	379	AgU008580	940
AgU008608_v1.1	1	p2	(AC)5	10	501	510	AgU008608	939
AgU008610_v1.1	1	p3	(GTT)5	15	850	864	AgU008610	939
AgU008612_v1.1	1	p2	(GA)5	10	692	701	AgU008612	939
AgU008621_v1.1	1	p3	(CTG)9	27	89	115	AgU008621	938
AgU008627_v1.1	1	p2	(CT)5	10	577	586	AgU008627	936
AgU008628_v1.1	1	p3	(TAA)8	24	149	172	AgU008628	938
AgU008655_v1.1	1	p2	(AG)5	10	552	561	AgU008655	935
AgU008681_v1.1	1	p2	(CA)6	12	541	552	AgU008681	934
AgU008682_v1.1	1	p3	(CTC)5	15	846	860	AgU008682	934
AgU008684_v1.1	1	p2	(AC)5	10	111	120	AgU008684	933
AgU008685_v1.1	1	p2	(AT)5	10	130	139	AgU008685	935
AgU008695_v1.1	1	p3	(GGC)5	15	548	562	AgU008695	932
AgU008701_v1.1	1	p3	(CCT)5	15	538	552	AgU008701	928
AgU008756_v1.1	1	p2	(AC)8	16	629	644	AgU008756	930
AgU008766_v1.1	1	p2	(GA)5	10	162	171	AgU008766	929
AgU008783_v1.1	1	c	(TG)14(TC)14	56	1	56	AgU008783	920
AgU008783_v1.1	2	p2	(TG)6	12	351	362	AgU008783	920
AgU008788_v1.1	1	p2	(GA)5	10	273	282	AgU008788	927
AgU008820_v1.1	1	p4	(CAGA)5	20	694	713	AgU008820	925
AgU008822_v1.1	1	p2	(TG)5	10	289	298	AgU008822	925
AgU008857_v1.1	1	p2	(AT)7	14	309	322	AgU008857	924
AgU008859_v1.1	1	p2	(GT)7	14	859	872	AgU008859	922
AgU008865_v1.1	1	p3	(TCC)5	15	853	867	AgU008865	923
AgU008873_v1.1	1	p2	(GC)5	10	28	37	AgU008873	921
AgU008885_v1.1	1	p2	(TA)8	16	879	894	AgU008885	921
AgU008891_v1.1	1	p2	(AG)5	10	35	44	AgU008891	919
AgU008898_v1.1	1	p2	(AT)5	10	901	910	AgU008898	921
AgU008907_v1.1	1	p3	(AAC)5	15	212	226	AgU008907	919
AgU008948_v1.1	1	p3	(CAT)10	30	789	818	AgU008948	905
AgU008954_v1.1	1	p2	(AG)5	10	552	561	AgU008954	914
AgU008966_v1.1	1	p2	(TC)5	10	50	59	AgU008966	912
AgU009025_v1.1	1	p2	(TC)6	12	99	110	AgU009025	908
AgU009027_v1.1	1	p3	(TTG)5	15	535	549	AgU009027	913
AgU009032_v1.1	1	p3	(GGC)5	15	48	62	AgU009032	915
AgU009034_v1.1	1	p2	(GC)5	10	691	700	AgU009034	912
AgU009041_v1.1	1	p2	(CA)5	10	619	628	AgU009041	910
AgU009062_v1.1	1	p3	(GGA)5	15	819	833	AgU009062	912
AgU009074_v1.1	1	c	(TA)7c(AT)5	25	644	668	AgU009074	910
AgU009077_v1.1	1	p2	(AG)5	10	781	790	AgU009077	906
AgU009084_v1.1	1	p2	(AT)5	10	612	621	AgU009084	908
AgU009091_v1.1	1	c	(TG)5(AG)5	20	447	466	AgU009091	907
AgU009095_v1.1	1	p3	(CCT)5	15	311	325	AgU009095	908
AgU009106_v1.1	1	p2	(TG)5	10	869	878	AgU009106	908
AgU009108_v1.1	1	p3	(CTC)5	15	263	277	AgU009108	907
AgU009129_v1.1	1	c	(GAT)5gaagattctggagctgaaatagaagatgatgatgaagagggttttgatgatgaagaggagtt(TGA)5	92	642	733	AgU009129	906
AgU009131_v1.1	1	p2	(TC)6	12	187	198	AgU009131	905
AgU009138_v1.1	1	p2	(AT)5	10	149	158	AgU009138	904
AgU009142_v1.1	1	p2	(CT)5	10	437	446	AgU009142	905
AgU009156_v1.1	1	p2	(GA)5	10	700	709	AgU009156	905
AgU009161_v1.1	1	p2	(AG)5	10	769	778	AgU009161	904
AgU009172_v1.1	1	p2	(AG)6	12	17	28	AgU009172	903
AgU009172_v1.1	2	p3	(CTT)8	24	296	319	AgU009172	903
AgU009182_v1.1	1	p3	(GGC)7	21	8	28	AgU009182	903
AgU009199_v1.1	1	p2	(TG)6	12	424	435	AgU009199	898
AgU009200_v1.1	1	p2	(GT)6	12	396	407	AgU009200	902
AgU009202_v1.1	1	p2	(CT)5	10	597	606	AgU009202	897
AgU009236_v1.1	1	p3	(TTA)6	18	83	100	AgU009236	897
AgU009240_v1.1	1	p3	(TCC)6	18	880	897	AgU009240	899
AgU009249_v1.1	1	c	(AC)6at(AC)6(GC)6	38	263	300	AgU009249	895
AgU009256_v1.1	1	c	(GAT)5gaa(GAT)6	36	635	670	AgU009256	899
AgU009280_v1.1	1	p3	(GGA)8	24	13	36	AgU009280	896
AgU009285_v1.1	1	p2	(TG)5	10	340	349	AgU009285	893
AgU009290_v1.1	1	p2	(GT)5	10	104	113	AgU009290	889
AgU009293_v1.1	1	p2	(TA)7	14	250	263	AgU009293	896
AgU009297_v1.1	1	p2	(TC)6	12	138	149	AgU009297	894
AgU009313_v1.1	1	p2	(TC)5	10	635	644	AgU009313	896
AgU009343_v1.1	1	p3	(CTG)7	21	93	113	AgU009343	892
AgU009363_v1.1	1	p2	(GT)5	10	811	820	AgU009363	888
AgU009366_v1.1	1	p4	(AGGA)5	20	385	404	AgU009366	886
AgU009397_v1.1	1	p2	(CT)5	10	844	853	AgU009397	889
AgU009399_v1.1	1	p2	(CA)5	10	665	674	AgU009399	888
AgU009402_v1.1	1	p2	(AC)5	10	287	296	AgU009402	884
AgU009407_v1.1	1	c	(AG)14tgtgtaaggacataaggagctaaacctctgttgagcaggg(GT)5	78	1	78	AgU009407	886
AgU009416_v1.1	1	p2	(TG)8	16	608	623	AgU009416	886
AgU009417_v1.1	1	p2	(CT)6	12	508	519	AgU009417	887
AgU009418_v1.1	1	p2	(TC)6	12	568	579	AgU009418	886
AgU009436_v1.1	1	p2	(TG)6	12	1	12	AgU009436	887
AgU009440_v1.1	1	p2	(CT)5	10	613	622	AgU009440	883
AgU009440_v1.1	2	c	(GT)16g(GT)6	45	839	883	AgU009440	883
AgU009452_v1.1	1	p2	(TA)5	10	51	60	AgU009452	884
AgU009452_v1.1	2	p2	(TC)7	14	810	823	AgU009452	884
AgU009457_v1.1	1	p2	(AC)7	14	498	511	AgU009457	885
AgU009495_v1.1	1	p2	(GT)8	16	178	193	AgU009495	880
AgU009500_v1.1	1	p3	(TCA)5	15	123	137	AgU009500	876
AgU009504_v1.1	1	p3	(TGC)5	15	440	454	AgU009504	879
AgU009505_v1.1	1	p3	(GCT)5	15	72	86	AgU009505	876
AgU009507_v1.1	1	p2	(TC)5	10	181	190	AgU009507	876
AgU009507_v1.1	2	p3	(TTG)5	15	663	677	AgU009507	876
AgU009512_v1.1	1	p2	(CA)7	14	554	567	AgU009512	872
AgU009515_v1.1	1	p2	(GT)5	10	145	154	AgU009515	871
AgU009520_v1.1	1	p2	(CG)5	10	51	60	AgU009520	879
AgU009520_v1.1	2	p3	(GAA)5	15	454	468	AgU009520	879
AgU009525_v1.1	1	p2	(TA)5	10	320	329	AgU009525	877
AgU009535_v1.1	1	p2	(AT)7	14	622	635	AgU009535	878
AgU009544_v1.1	1	p2	(AG)5	10	125	134	AgU009544	878
AgU009566_v1.1	1	p2	(GT)9	18	819	836	AgU009566	874
AgU009578_v1.1	1	p3	(AGG)9	27	56	82	AgU009578	874
AgU009590_v1.1	1	p2	(AC)6	12	121	132	AgU009590	874
AgU009597_v1.1	1	p2	(TG)5	10	513	522	AgU009597	872
AgU009597_v1.1	2	p2	(TA)5	10	841	850	AgU009597	872
AgU009601_v1.1	1	p3	(GCG)6	18	554	571	AgU009601	874
AgU009605_v1.1	1	p2	(TC)5	10	359	368	AgU009605	869
AgU009611_v1.1	1	p2	(GT)5	10	549	558	AgU009611	871
AgU009622_v1.1	1	p2	(AG)5	10	129	138	AgU009622	873
AgU009659_v1.1	1	p2	(TG)6	12	814	825	AgU009659	872
AgU009694_v1.1	1	p2	(CG)6	12	722	733	AgU009694	869
AgU009699_v1.1	1	p2	(CA)5	10	259	268	AgU009699	866
AgU009705_v1.1	1	p3	(GCC)7	21	410	430	AgU009705	866
AgU009705_v1.1	2	p3	(CTT)6	18	751	768	AgU009705	866
AgU009714_v1.1	1	p2	(AT)5	10	259	268	AgU009714	870
AgU009726_v1.1	1	p2	(TA)5	10	122	131	AgU009726	868
AgU009735_v1.1	1	p3	(GGC)6	18	528	545	AgU009735	866
AgU009753_v1.1	1	p2	(CA)5	10	405	414	AgU009753	864
AgU009754_v1.1	1	p2	(TG)6	12	50	61	AgU009754	867
AgU009754_v1.1	2	p2	(GA)5	10	661	670	AgU009754	867
AgU009762_v1.1	1	p2	(GC)5	10	728	737	AgU009762	859
AgU009772_v1.1	1	p2	(GT)8	16	6	21	AgU009772	864
AgU009775_v1.1	1	p2	(GT)5	10	302	311	AgU009775	864
AgU009779_v1.1	1	p2	(AC)5	10	717	726	AgU009779	863
AgU009781_v1.1	1	p2	(GA)5	10	739	748	AgU009781	864
AgU009783_v1.1	1	p2	(TA)9	18	204	221	AgU009783	863
AgU009783_v1.1	2	p2	(TG)5	10	798	807	AgU009783	863
AgU009791_v1.1	1	p2	(AT)5	10	127	136	AgU009791	859
AgU009792_v1.1	1	p2	(TA)7	14	189	202	AgU009792	862
AgU009794_v1.1	1	p2	(GA)6	12	132	143	AgU009794	858
AgU009801_v1.1	1	p3	(CAG)8	24	698	721	AgU009801	866
AgU009832_v1.1	1	p2	(AC)5	10	676	685	AgU009832	862
AgU009834_v1.1	1	p2	(AC)5	10	194	203	AgU009834	858
AgU009842_v1.1	1	p4	(AAAC)5	20	309	328	AgU009842	855
AgU009844_v1.1	1	p2	(CA)5	10	19	28	AgU009844	859
AgU009845_v1.1	1	p4	(TCTT)5	20	35	54	AgU009845	863
AgU009852_v1.1	1	p2	(AC)5	10	623	632	AgU009852	854
AgU009857_v1.1	1	p2	(TG)5	10	357	366	AgU009857	860
AgU009866_v1.1	1	p2	(CT)5	10	735	744	AgU009866	859
AgU009882_v1.1	1	p2	(AT)5	10	475	484	AgU009882	857
AgU009886_v1.1	1	p2	(TC)6	12	842	853	AgU009886	859
AgU009887_v1.1	1	p2	(AT)5	10	831	840	AgU009887	856
AgU009891_v1.1	1	p2	(TG)6	12	461	472	AgU009891	861
AgU009910_v1.1	1	p4	(TCCA)9	36	257	292	AgU009910	857
AgU009912_v1.1	1	p3	(GAG)5	15	35	49	AgU009912	850
AgU009968_v1.1	1	p2	(TC)6	12	821	832	AgU009968	854
AgU009969_v1.1	1	p2	(GT)5	10	250	259	AgU009969	854
AgU009976_v1.1	1	p2	(AG)6	12	706	717	AgU009976	851
AgU009984_v1.1	1	p2	(TG)5	10	127	136	AgU009984	852
AgU009993_v1.1	1	p2	(AC)11	22	826	847	AgU009993	853
AgU010008_v1.1	1	p2	(CA)8	16	318	333	AgU010008	850
AgU010017_v1.1	1	p3	(TCT)5	15	152	166	AgU010017	845
AgU010018_v1.1	1	p2	(AG)7	14	12	25	AgU010018	850
AgU010024_v1.1	1	c	(AC)9(GT)6	30	41	70	AgU010024	849
AgU010060_v1.1	1	p3	(GCG)10	30	77	106	AgU010060	846
AgU010070_v1.1	1	p2	(AG)5	10	256	265	AgU010070	848
AgU010103_v1.1	1	p2	(TG)5	10	637	646	AgU010103	839
AgU010105_v1.1	1	c	(GA)6gn(GA)7	28	1	28	AgU010105	844
AgU010113_v1.1	1	c	(AT)5ttac(AT)5	24	216	239	AgU010113	842
AgU010122_v1.1	1	p2	(TC)5	10	61	70	AgU010122	844
AgU010127_v1.1	1	p2	(TG)6	12	459	470	AgU010127	846
AgU010143_v1.1	1	p2	(CT)5	10	665	674	AgU010143	843
AgU010145_v1.1	1	p2	(TG)5	10	279	288	AgU010145	843
AgU010161_v1.1	1	p2	(TG)6	12	429	440	AgU010161	843
AgU010174_v1.1	1	p2	(TC)5	10	304	313	AgU010174	836
AgU010196_v1.1	1	p2	(TC)5	10	73	82	AgU010196	841
AgU010207_v1.1	1	p2	(AC)5	10	415	424	AgU010207	841
AgU010222_v1.1	1	p2	(TG)5	10	711	720	AgU010222	839
AgU010255_v1.1	1	p2	(CA)10	20	121	140	AgU010255	832
AgU010255_v1.1	2	p2	(AC)10	20	693	712	AgU010255	832
AgU010260_v1.1	1	p2	(TG)24	48	787	834	AgU010260	835
AgU010261_v1.1	1	c*	(AC)6(CACG)5*	29	305	333	AgU010261	838
AgU010287_v1.1	1	p3	(TAA)5	15	46	60	AgU010287	838
AgU010287_v1.1	2	p3	(GGC)7	21	727	747	AgU010287	838
AgU010296_v1.1	1	p2	(TC)5	10	814	823	AgU010296	835
AgU032140_v1.1	1	c	(TC)19(AC)18	74	1100	1173	AgU032140	3163
AgU010300_v1.1	1	p2	(AG)7	14	324	337	AgU010300	833
AgU010335_v1.1	1	p2	(AC)5	10	8	17	AgU010335	834
AgU010341_v1.1	1	p2	(CA)6	12	681	692	AgU010341	833
AgU010344_v1.1	1	p2	(AC)7	14	509	522	AgU010344	833
AgU010350_v1.1	1	p2	(TA)5	10	282	291	AgU010350	835
AgU010350_v1.1	2	p2	(AC)18	36	799	834	AgU010350	835
AgU010387_v1.1	1	p2	(TG)5	10	319	328	AgU010387	831
AgU010398_v1.1	1	p2	(TC)7	14	776	789	AgU010398	831
AgU032141_v1.1	1	p3	(GAG)5	15	360	374	AgU032141	1193
AgU010406_v1.1	1	p2	(CT)6	12	273	284	AgU010406	829
AgU010408_v1.1	1	c	(CA)5tacc(CA)5	24	606	629	AgU010408	823
AgU010416_v1.1	1	p2	(GT)5	10	800	809	AgU010416	829
AgU010431_v1.1	1	p2	(GA)5	10	1	10	AgU010431	829
AgU010433_v1.1	1	p3	(GGC)7	21	45	65	AgU010433	829
AgU010446_v1.1	1	p2	(AT)6	12	189	200	AgU010446	826
AgU010449_v1.1	1	c	(CTTT)6ttcttttgtcccttcttcagtagcccctccccctgcctatcctagaagagggacacacagacaggagccagatcctct(CA)5	112	1	112	AgU010449	819
AgU010449_v1.1	2	p2	(TC)5	10	769	778	AgU010449	819
AgU010458_v1.1	1	p2	(AG)5	10	144	153	AgU010458	825
AgU010461_v1.1	1	p3	(GAG)5	15	481	495	AgU010461	826
AgU010484_v1.1	1	p4	(GCTC)5	20	174	193	AgU010484	826
AgU010487_v1.1	1	p2	(AG)5	10	691	700	AgU010487	827
AgU010494_v1.1	1	c	(TC)5tttctctgccccgcccccgactcgtgctctggcgcacgctca(CT)5	62	727	788	AgU010494	825
AgU010506_v1.1	1	p2	(TG)5	10	66	75	AgU010506	823
AgU010510_v1.1	1	p2	(GT)5	10	645	654	AgU010510	818
AgU010530_v1.1	1	p2	(AT)6	12	526	537	AgU010530	815
AgU010541_v1.1	1	p3	(GGT)7	21	593	613	AgU010541	823
AgU010546_v1.1	1	p2	(TG)7	14	644	657	AgU010546	826
AgU010547_v1.1	1	p2	(AT)6	12	455	466	AgU010547	818
AgU010551_v1.1	1	p2	(AC)7	14	628	641	AgU010551	823
AgU010559_v1.1	1	p2	(AT)6	12	250	261	AgU010559	821
AgU010566_v1.1	1	p4	(AATA)5	20	31	50	AgU010566	821
AgU010581_v1.1	1	p2	(TG)5	10	485	494	AgU010581	817
AgU032143_v1.1	1	p3	(GCG)5	15	68	82	AgU032143	1165
AgU010607_v1.1	1	p2	(AC)5	10	435	444	AgU010607	818
AgU010620_v1.1	1	p2	(TG)5	10	309	318	AgU010620	819
AgU010624_v1.1	1	p2	(AG)10	20	1	20	AgU010624	817
AgU010631_v1.1	1	p2	(CT)5	10	567	576	AgU010631	820
AgU010639_v1.1	1	p2	(AT)5	10	260	269	AgU010639	812
AgU010640_v1.1	1	c	(TC)8ttcttccttccttctttgttctttaagattttattcattattt(GA)7	73	17	89	AgU010640	817
AgU010640_v1.1	2	p2	(CT)5	10	775	784	AgU010640	817
AgU010656_v1.1	1	p2	(AC)6	12	579	590	AgU010656	811
AgU010656_v1.1	2	p2	(TC)5	10	788	797	AgU010656	811
AgU010658_v1.1	1	p2	(AC)5	10	400	409	AgU010658	812
AgU010667_v1.1	1	p2	(TC)5	10	714	723	AgU010667	816
AgU010675_v1.1	1	p2	(AG)5	10	691	700	AgU010675	818
AgU032144_v1.1	1	p2	(TC)6	12	1383	1394	AgU032144	1668
AgU010704_v1.1	1	p3	(GCT)5	15	409	423	AgU010704	815
AgU010704_v1.1	2	p4	(CCTT)5	20	736	755	AgU010704	815
AgU010714_v1.1	1	p2	(TG)5	10	569	578	AgU010714	814
AgU010724_v1.1	1	c	(TG)7ta(TG)6(TA)9	46	767	812	AgU010724	812
AgU010735_v1.1	1	p2	(AG)5	10	87	96	AgU010735	811
AgU010752_v1.1	1	p4	(GTTT)5	20	1	20	AgU010752	806
AgU010771_v1.1	1	p2	(CT)5	10	153	162	AgU010771	811
AgU010775_v1.1	1	p3	(GGC)5	15	347	361	AgU010775	810
AgU010803_v1.1	1	p4	(AAAC)6	24	710	733	AgU010803	808
AgU010810_v1.1	1	p3	(CCG)5	15	744	758	AgU010810	810
AgU010824_v1.1	1	p2	(GA)5	10	136	145	AgU010824	807
AgU010827_v1.1	1	p2	(AC)5	10	734	743	AgU010827	803
AgU010859_v1.1	1	p2	(GT)5	10	468	477	AgU010859	806
AgU010875_v1.1	1	p2	(TG)5	10	265	274	AgU010875	799
AgU010878_v1.1	1	p2	(TG)5	10	708	717	AgU010878	803
AgU010884_v1.1	1	p2	(TA)5	10	88	97	AgU010884	805
AgU010900_v1.1	1	p2	(TC)6	12	126	137	AgU010900	803
AgU010931_v1.1	1	p2	(TA)6	12	617	628	AgU010931	804
AgU010932_v1.1	1	p2	(AT)6	12	756	767	AgU010932	798
AgU010951_v1.1	1	p3	(AAT)7	21	608	628	AgU010951	799
AgU011009_v1.1	1	p2	(GA)13	26	1	26	AgU011009	796
AgU011012_v1.1	1	p2	(TG)6	12	479	490	AgU011012	797
AgU011014_v1.1	1	p3	(TTG)5	15	161	175	AgU011014	798
AgU011038_v1.1	1	p2	(TG)10	20	725	744	AgU011038	788
AgU011040_v1.1	1	c	(ACT)10(ATT)5	45	713	757	AgU011040	793
AgU011064_v1.1	1	p2	(TC)6	12	25	36	AgU011064	793
AgU011074_v1.1	1	p2	(AG)5	10	5	14	AgU011074	787
AgU011076_v1.1	1	p2	(TC)6	12	765	776	AgU011076	794
AgU011088_v1.1	1	p4	(TTTG)5	20	22	41	AgU011088	793
AgU011095_v1.1	1	p3	(CGC)5	15	188	202	AgU011095	794
AgU032148_v1.1	1	p2	(CA)7	14	777	790	AgU032148	1228
AgU032148_v1.1	2	p2	(GA)8	16	1049	1064	AgU032148	1228
AgU011111_v1.1	1	c	(AT)5ttatgg(AC)5	26	572	597	AgU011111	792
AgU011125_v1.1	1	p2	(TG)6	12	206	217	AgU011125	788
AgU011135_v1.1	1	p2	(AT)5	10	773	782	AgU011135	790
AgU011155_v1.1	1	p3	(GTT)11	33	718	750	AgU011155	788
AgU011157_v1.1	1	p3	(GCA)5	15	449	463	AgU011157	792
AgU011167_v1.1	1	c	(CT)11(CA)13	48	1	48	AgU011167	789
AgU011172_v1.1	1	p2	(CA)6	12	372	383	AgU011172	785
AgU011173_v1.1	1	p2	(TG)5	10	620	629	AgU011173	776
AgU011190_v1.1	1	p2	(TG)5	10	659	668	AgU011190	787
AgU011195_v1.1	1	p2	(AT)6	12	606	617	AgU011195	787
AgU011204_v1.1	1	p2	(AC)15	30	148	177	AgU011204	788
AgU011243_v1.1	1	p2	(AG)6	12	280	291	AgU011243	781
AgU011248_v1.1	1	p2	(CA)6	12	11	22	AgU011248	781
AgU011252_v1.1	1	p2	(GA)5	10	599	608	AgU011252	784
AgU011289_v1.1	1	c	(CA)5tg(CA)6	24	117	140	AgU011289	783
AgU011289_v1.1	2	p2	(TG)6	12	675	686	AgU011289	783
AgU011292_v1.1	1	p2	(TC)5	10	4	13	AgU011292	783
AgU011308_v1.1	1	p2	(TC)7	14	736	749	AgU011308	781
AgU011315_v1.1	1	p3	(CGG)7	21	392	412	AgU011315	780
AgU011326_v1.1	1	p4	(AAAC)6	24	474	497	AgU011326	780
AgU011375_v1.1	1	p3	(GTT)6	18	566	583	AgU011375	778
AgU011386_v1.1	1	p2	(TA)5	10	67	76	AgU011386	772
AgU011397_v1.1	1	p2	(AT)10	20	56	75	AgU011397	767
AgU011407_v1.1	1	p4	(AGAC)5	20	194	213	AgU011407	777
AgU011413_v1.1	1	c	(CA)7(CG)8	30	387	416	AgU011413	778
AgU011417_v1.1	1	p2	(AT)6	12	749	760	AgU011417	778
AgU011426_v1.1	1	p3	(GCC)5	15	764	778	AgU011426	778
AgU011432_v1.1	1	p2	(TG)15	30	738	767	AgU011432	775
AgU011436_v1.1	1	p2	(AG)5	10	45	54	AgU011436	771
AgU011444_v1.1	1	p3	(GCT)6	18	586	603	AgU011444	773
AgU011487_v1.1	1	p4	(AAAG)7	28	731	758	AgU011487	776
AgU011499_v1.1	1	p3	(AAC)5	15	83	97	AgU011499	773
AgU011504_v1.1	1	p2	(GA)7	14	759	772	AgU011504	773
AgU011535_v1.1	1	p2	(AT)5	10	745	754	AgU011535	770
AgU011550_v1.1	1	p2	(TC)5	10	713	722	AgU011550	766
AgU011552_v1.1	1	p2	(AT)5	10	15	24	AgU011552	772
AgU011572_v1.1	1	p2	(AC)13	26	1	26	AgU011572	769
AgU011580_v1.1	1	c	(CT)9cacact(CA)9	42	420	461	AgU011580	767
AgU032153_v1.1	1	p2	(AT)5	10	619	628	AgU032153	1096
AgU011605_v1.1	1	p2	(AT)5	10	53	62	AgU011605	765
AgU011606_v1.1	1	p2	(CT)5	10	589	598	AgU011606	767
AgU011619_v1.1	1	c	(TC)5tgtg(TC)6tg(TC)8	44	712	755	AgU011619	759
AgU011649_v1.1	1	p2	(AT)7	14	431	444	AgU011649	766
AgU011650_v1.1	1	p2	(GT)7	14	513	526	AgU011650	762
AgU011651_v1.1	1	p3	(TTA)5	15	213	227	AgU011651	754
AgU011667_v1.1	1	p2	(AG)7	14	215	228	AgU011667	762
AgU011690_v1.1	1	p2	(AC)5	10	332	341	AgU011690	764
AgU011693_v1.1	1	c	(TG)20tctgtgtccatgtgtgtgttgtatgtgtgtgtcgatgtgtgggca(TG)5	95	646	740	AgU011693	764
AgU011697_v1.1	1	p4	(AACC)5	20	528	547	AgU011697	760
AgU011699_v1.1	1	p2	(TA)6	12	404	415	AgU011699	764
AgU011709_v1.1	1	p4	(ATAG)6	24	12	35	AgU011709	764
AgU011714_v1.1	1	p4	(AAAG)10	40	693	732	AgU011714	760
AgU011733_v1.1	1	p2	(CA)5	10	418	427	AgU011733	762
AgU011760_v1.1	1	p2	(AT)5	10	354	363	AgU011760	761
AgU011762_v1.1	1	p2	(TC)5	10	556	565	AgU011762	762
AgU011784_v1.1	1	p2	(GC)5	10	419	428	AgU011784	760
AgU011788_v1.1	1	c	(GT)5t(TG)5	21	418	438	AgU011788	758
AgU011815_v1.1	1	p2	(TG)17	34	3	36	AgU011815	755
AgU011818_v1.1	1	p2	(AT)6	12	550	561	AgU011818	758
AgU011823_v1.1	1	p2	(TG)7	14	51	64	AgU011823	750
AgU011833_v1.1	1	p3	(GCC)5	15	573	587	AgU011833	758
AgU011874_v1.1	1	p3	(AAG)6	18	403	420	AgU011874	755
AgU011876_v1.1	1	p3	(TGG)5	15	593	607	AgU011876	754
AgU011885_v1.1	1	p2	(AG)8	16	1	16	AgU011885	754
AgU011920_v1.1	1	p2	(CT)9	18	139	156	AgU011920	747
AgU011920_v1.1	2	p2	(TC)5	10	613	622	AgU011920	747
AgU011941_v1.1	1	p3	(GCT)6	18	260	277	AgU011941	753
AgU011943_v1.1	1	p2	(AC)22	44	696	739	AgU011943	747
AgU011946_v1.1	1	p2	(CT)9	18	156	173	AgU011946	750
AgU011964_v1.1	1	p3	(AGG)5	15	634	648	AgU011964	750
AgU011965_v1.1	1	p2	(AG)6	12	679	690	AgU011965	745
AgU011967_v1.1	1	p2	(CA)6	12	372	383	AgU011967	747
AgU011968_v1.1	1	p2	(GT)7	14	260	273	AgU011968	749
AgU032049_v1.1	1	p2	(AT)5	10	2264	2273	AgU032049	3227
AgU032157_v1.1	1	p3	(GGC)5	15	238	252	AgU032157	1077
AgU012023_v1.1	1	p2	(AC)5	10	465	474	AgU012023	749
AgU012030_v1.1	1	p3	(TCC)5	15	626	640	AgU012030	748
AgU012051_v1.1	1	p2	(TC)5	10	372	381	AgU012051	748
AgU012070_v1.1	1	p2	(TC)5	10	624	633	AgU012070	742
AgU012087_v1.1	1	p2	(TC)5	10	26	35	AgU012087	746
AgU012092_v1.1	1	p2	(AC)5	10	404	413	AgU012092	746
AgU012104_v1.1	1	p2	(CT)5	10	421	430	AgU012104	744
AgU012125_v1.1	1	p2	(AG)5	10	23	32	AgU012125	748
AgU012137_v1.1	1	p2	(GA)5	10	358	367	AgU012137	743
AgU012138_v1.1	1	p2	(AC)18	36	700	735	AgU012138	746
AgU012167_v1.1	1	p2	(CA)5	10	646	655	AgU012167	744
AgU012180_v1.1	1	p2	(AC)5	10	353	362	AgU012180	740
AgU012195_v1.1	1	p2	(TA)5	10	140	149	AgU012195	738
AgU012198_v1.1	1	p2	(GT)10	20	76	95	AgU012198	740
AgU012199_v1.1	1	p2	(TG)5	10	359	368	AgU012199	740
AgU012214_v1.1	1	p2	(AT)5	10	323	332	AgU012214	739
AgU012224_v1.1	1	p2	(GT)5	10	419	428	AgU012224	739
AgU012234_v1.1	1	p2	(GA)5	10	710	719	AgU012234	740
AgU012245_v1.1	1	p3	(CCT)5	15	535	549	AgU012245	739
AgU012275_v1.1	1	p2	(AG)6	12	369	380	AgU012275	737
AgU012289_v1.1	1	p2	(TC)5	10	404	413	AgU012289	737
AgU012300_v1.1	1	p3	(ATT)6	18	1	18	AgU012300	736
AgU012305_v1.1	1	p2	(AC)5	10	170	179	AgU012305	730
AgU012307_v1.1	1	p2	(AG)5	10	16	25	AgU012307	733
AgU012315_v1.1	1	p2	(CT)5	10	398	407	AgU012315	734
AgU012329_v1.1	1	p3	(CCT)7	21	293	313	AgU012329	736
AgU012340_v1.1	1	c	(GC)5(AC)5(CA)10	40	636	675	AgU012340	731
AgU012348_v1.1	1	c	(AG)5g(CA)5	21	25	45	AgU012348	734
AgU012352_v1.1	1	p2	(TC)5	10	568	577	AgU012352	730
AgU012370_v1.1	1	p2	(AT)5	10	614	623	AgU012370	734
AgU012397_v1.1	1	c	(TA)7(TG)8(TA)5	40	602	641	AgU012397	726
AgU012413_v1.1	1	p4	(TTTG)5	20	491	510	AgU012413	727
AgU012419_v1.1	1	p2	(TG)5	10	122	131	AgU012419	729
AgU012440_v1.1	1	p2	(TG)7	14	670	683	AgU012440	731
AgU012443_v1.1	1	p2	(CA)5	10	152	161	AgU012443	730
AgU012445_v1.1	1	p2	(TC)17	34	7	40	AgU012445	728
AgU012449_v1.1	1	p3	(TCC)7	21	609	629	AgU012449	727
AgU012453_v1.1	1	p2	(CT)5	10	187	196	AgU012453	726
AgU012454_v1.1	1	p2	(AC)5	10	683	692	AgU012454	726
AgU012465_v1.1	1	p2	(CA)5	10	712	721	AgU012465	729
AgU012493_v1.1	1	p3	(GCA)5	15	51	65	AgU012493	727
AgU012517_v1.1	1	p3	(TTG)9	27	60	86	AgU012517	727
AgU012534_v1.1	1	p2	(AC)5	10	554	563	AgU012534	726
AgU012575_v1.1	1	p2	(CA)5	10	250	259	AgU012575	723
AgU012575_v1.1	2	p2	(AC)5	10	713	722	AgU012575	723
AgU012576_v1.1	1	p2	(TA)5	10	460	469	AgU012576	723
AgU012583_v1.1	1	p2	(AC)6	12	683	694	AgU012583	724
AgU012592_v1.1	1	p2	(TG)5	10	166	175	AgU012592	723
AgU012627_v1.1	1	p2	(TA)6	12	65	76	AgU012627	720
AgU012640_v1.1	1	p2	(CA)6	12	343	354	AgU012640	720
AgU012645_v1.1	1	p2	(CT)10	20	139	158	AgU012645	720
AgU012649_v1.1	1	p3	(GCG)5	15	1	15	AgU012649	718
AgU012650_v1.1	1	p2	(AG)6	12	296	307	AgU012650	719
AgU012651_v1.1	1	p3	(TGA)9	27	182	208	AgU012651	715
AgU012666_v1.1	1	p2	(TC)5	10	261	270	AgU012666	719
AgU012684_v1.1	1	p3	(GCG)6	18	106	123	AgU012684	720
AgU012708_v1.1	1	c	(AT)6g(TA)6aa(AT)5	37	411	447	AgU012708	719
AgU012710_v1.1	1	p2	(AT)5	10	695	704	AgU012710	713
AgU012725_v1.1	1	p2	(TA)6	12	54	65	AgU012725	715
AgU012730_v1.1	1	p2	(CA)5	10	85	94	AgU012730	711
AgU012730_v1.1	2	p2	(CA)5	10	376	385	AgU012730	711
AgU012731_v1.1	1	p2	(TG)5	10	564	573	AgU012731	717
AgU012749_v1.1	1	p2	(CT)5	10	149	158	AgU012749	709
AgU012757_v1.1	1	c	(AC)13agcagga(AC)13	59	656	714	AgU012757	715
AgU012765_v1.1	1	p2	(AC)25	50	667	716	AgU012765	716
AgU012775_v1.1	1	p2	(CA)10	20	384	403	AgU012775	716
AgU012780_v1.1	1	p3	(AAT)5	15	623	637	AgU012780	708
AgU012808_v1.1	1	c	(AC)6atctggatgtgtgtgtccatgcacacctgtaacatacctgtgcacacgcacctacacatacctgtaacccctg(CA)5tctgcgtgcacaggtacccacgcacctgtgcacacgcacccacacatacctgtaacacctg(CA)5	166	482	647	AgU012808	714
AgU012828_v1.1	1	p2	(AT)5	10	414	423	AgU012828	709
AgU012830_v1.1	1	p3	(GCT)5	15	695	709	AgU012830	711
AgU012855_v1.1	1	p3	(GAT)5	15	287	301	AgU012855	708
AgU012859_v1.1	1	p3	(GCC)5	15	647	661	AgU012859	711
AgU012860_v1.1	1	p2	(TG)5	10	459	468	AgU012860	709
AgU012871_v1.1	1	p3	(GCA)11	33	455	487	AgU012871	711
AgU012883_v1.1	1	p3	(GGC)7	21	1	21	AgU012883	708
AgU012886_v1.1	1	p2	(AT)7	14	103	116	AgU012886	711
AgU012915_v1.1	1	p2	(TA)6	12	638	649	AgU012915	710
AgU012939_v1.1	1	p2	(AT)11	22	208	229	AgU012939	704
AgU012944_v1.1	1	p3	(CCG)5	15	240	254	AgU012944	709
AgU012965_v1.1	1	p2	(AT)5	10	630	639	AgU012965	704
AgU012966_v1.1	1	p2	(TC)5	10	390	399	AgU012966	703
AgU012986_v1.1	1	p3	(CCG)9	27	2	28	AgU012986	707
AgU012988_v1.1	1	p3	(GGC)6	18	40	57	AgU012988	707
AgU013012_v1.1	1	p2	(AG)5	10	75	84	AgU013012	706
AgU013019_v1.1	1	p3	(CGG)5	15	68	82	AgU013019	706
AgU013032_v1.1	1	p2	(GT)5	10	288	297	AgU013032	702
AgU013044_v1.1	1	p3	(AGC)5	15	355	369	AgU013044	704
AgU032168_v1.1	1	p2	(AC)6	12	2380	2391	AgU032168	2747
AgU013114_v1.1	1	p3	(AAC)5	15	383	397	AgU013114	704
AgU013148_v1.1	1	p2	(TG)6	12	168	179	AgU013148	702
AgU013155_v1.1	1	c	(CG)6(CA)6cgcacacat(AC)7	47	74	120	AgU013155	697
AgU013162_v1.1	1	p3	(GCG)6	18	111	128	AgU013162	700
AgU013170_v1.1	1	p2	(GT)5	10	315	324	AgU013170	698
AgU013181_v1.1	1	p2	(CA)5	10	76	85	AgU013181	698
AgU013182_v1.1	1	c	(TG)5ta(TG)6	24	50	73	AgU013182	696
AgU013218_v1.1	1	c*	(TAC)5(AC)19*	51	1	51	AgU013218	697
AgU013240_v1.1	1	p2	(AT)8	16	220	235	AgU013240	696
AgU013263_v1.1	1	p3	(ACA)6	18	481	498	AgU013263	698
AgU013293_v1.1	1	p2	(GT)5	10	186	195	AgU013293	694
AgU013299_v1.1	1	p2	(AC)5	10	546	555	AgU013299	694
AgU013331_v1.1	1	p2	(TC)7	14	561	574	AgU013331	692
AgU013336_v1.1	1	c	(AAGA)5aaaatccacgcaaatagttgtctctaagtcttgttcccaatagctcagtggttttataacaagtaaaaatggcgtaaatatgtaaaaa(AT)6	120	19	138	AgU013336	691
AgU013344_v1.1	1	p2	(CG)6	12	206	217	AgU013344	691
AgU013346_v1.1	1	p2	(GA)5	10	493	502	AgU013346	688
AgU013398_v1.1	1	p3	(CTG)5	15	592	606	AgU013398	690
AgU013414_v1.1	1	p3	(AAG)5	15	54	68	AgU013414	690
AgU013419_v1.1	1	p2	(TG)5	10	172	181	AgU013419	689
AgU013429_v1.1	1	p2	(TG)5	10	473	482	AgU013429	687
AgU013437_v1.1	1	p2	(TA)6	12	433	444	AgU013437	687
AgU013457_v1.1	1	p2	(TA)5	10	140	149	AgU013457	686
AgU013484_v1.1	1	p2	(TC)5	10	389	398	AgU013484	686
AgU013531_v1.1	1	p2	(AT)7	14	538	551	AgU013531	684
AgU013538_v1.1	1	p2	(TC)5	10	52	61	AgU013538	683
AgU013549_v1.1	1	p2	(TA)6	12	518	529	AgU013549	683
AgU013570_v1.1	1	p3	(AAT)8	24	447	470	AgU013570	679
AgU013593_v1.1	1	p3	(TCC)6	18	155	172	AgU013593	683
AgU013617_v1.1	1	p2	(TC)5	10	295	304	AgU013617	680
AgU013643_v1.1	1	p2	(AC)5	10	469	478	AgU013643	680
AgU032174_v1.1	1	p2	(CA)6	12	1749	1760	AgU032174	2265
AgU013702_v1.1	1	p4	(GAAA)6	24	599	622	AgU013702	679
AgU013714_v1.1	1	p2	(TC)5	10	4	13	AgU013714	676
AgU013718_v1.1	1	p2	(TG)8	16	67	82	AgU013718	679
AgU013718_v1.1	2	p3	(GCC)5	15	266	280	AgU013718	679
AgU013727_v1.1	1	p2	(TA)6	12	193	204	AgU013727	675
AgU013747_v1.1	1	p2	(TA)9	18	10	27	AgU013747	673
AgU013747_v1.1	2	p2	(TA)6	12	644	655	AgU013747	673
AgU013751_v1.1	1	p2	(AC)8	16	1	16	AgU013751	672
AgU013753_v1.1	1	p3	(TTC)5	15	484	498	AgU013753	675
AgU013754_v1.1	1	c	(AT)5aaatatcaaattattatgctgtacacctgaaactaacgtcatgttatatatcaatatctcaataaa(AT)5	86	582	667	AgU013754	674
AgU013759_v1.1	1	p2	(TC)10	20	599	618	AgU013759	672
AgU013777_v1.1	1	p2	(GA)5	10	304	313	AgU013777	675
AgU013816_v1.1	1	p2	(TC)6	12	75	86	AgU013816	671
AgU013833_v1.1	1	p3	(CCT)5	15	623	637	AgU013833	673
AgU013840_v1.1	1	p2	(TG)9	18	197	214	AgU013840	670
AgU013853_v1.1	1	p2	(AC)5	10	407	416	AgU013853	670
AgU013853_v1.1	2	p2	(CA)6	12	653	664	AgU013853	670
AgU013859_v1.1	1	p2	(AG)5	10	339	348	AgU013859	668
AgU013865_v1.1	1	p2	(TG)5	10	61	70	AgU013865	668
AgU013877_v1.1	1	p3	(TTG)8	24	49	72	AgU013877	670
AgU013881_v1.1	1	p3	(GAA)5	15	238	252	AgU013881	672
AgU013902_v1.1	1	p2	(AG)5	10	158	167	AgU013902	666
AgU013922_v1.1	1	p2	(GT)5	10	310	319	AgU013922	669
AgU013928_v1.1	1	c	(GT)7agtaaaaatagtgaactatatatg(TA)7tgtaatcatttgtacaagagaccatgatcactgttatgatcttcatccttcttttctcatccatttcttttttttttaaagtattttatttatttattt(GA)5atgaggt(AG)5	178	1	178	AgU013928	669
AgU013931_v1.1	1	p2	(AG)5	10	317	326	AgU013931	669
AgU013997_v1.1	1	p2	(CT)8	16	467	482	AgU013997	664
AgU014020_v1.1	1	c	(CTG)9ctcctgcc(GCT)7	56	608	663	AgU014020	665
AgU014026_v1.1	1	p2	(TG)6	12	372	383	AgU014026	665
AgU014036_v1.1	1	p2	(AT)5	10	142	151	AgU014036	666
AgU014066_v1.1	1	c	(AC)5ctgtgtaagggcgtggcacggaccaggcacaacaggggacacacctcggcacat(GC)5a(CG)6(CA)31	149	509	657	AgU014066	662
AgU014075_v1.1	1	p2	(AC)5	10	476	485	AgU014075	663
AgU014086_v1.1	1	p3	(GAT)5	15	107	121	AgU014086	663
AgU014087_v1.1	1	p2	(AG)5	10	8	17	AgU014087	662
AgU014113_v1.1	1	p3	(CCG)9	27	30	56	AgU014113	661
AgU014139_v1.1	1	p2	(AC)5	10	602	611	AgU014139	661
AgU014145_v1.1	1	p2	(AC)6	12	87	98	AgU014145	660
AgU014157_v1.1	1	p2	(TC)11	22	637	658	AgU014157	658
AgU014161_v1.1	1	p2	(CT)5	10	304	313	AgU014161	660
AgU014172_v1.1	1	p2	(TG)7	14	3	16	AgU014172	659
AgU014172_v1.1	2	p3	(GGC)6	18	193	210	AgU014172	659
AgU014183_v1.1	1	p2	(AC)8	16	504	519	AgU014183	653
AgU014188_v1.1	1	p4	(ATTG)6	24	631	654	AgU014188	657
AgU014197_v1.1	1	p3	(CGC)6	18	605	622	AgU014197	659
AgU014213_v1.1	1	p2	(TC)6	12	360	371	AgU014213	659
AgU014216_v1.1	1	p3	(GAG)5	15	139	153	AgU014216	655
AgU014229_v1.1	1	p2	(GA)7	14	318	331	AgU014229	654
AgU014231_v1.1	1	p2	(GT)5	10	80	89	AgU014231	659
AgU014232_v1.1	1	c	(CTTT)5(TTTC)6	44	614	657	AgU014232	657
AgU014259_v1.1	1	p3	(GAG)5	15	599	613	AgU014259	655
AgU014262_v1.1	1	p2	(AC)5	10	89	98	AgU014262	658
AgU014262_v1.1	2	p2	(AG)7	14	635	648	AgU014262	658
AgU014269_v1.1	1	p2	(TC)7	14	12	25	AgU014269	653
AgU014273_v1.1	1	p2	(GT)6	12	1	12	AgU014273	651
AgU014275_v1.1	1	p3	(GAG)5	15	1	15	AgU014275	654
AgU014278_v1.1	1	p2	(AC)9	18	25	42	AgU014278	656
AgU014322_v1.1	1	c	(AC)5caacgcatgcacacatgtgcacacag(AC)6	48	476	523	AgU014322	651
AgU014325_v1.1	1	p2	(CA)5	10	190	199	AgU014325	653
AgU014332_v1.1	1	p4	(AAAG)8	32	623	654	AgU014332	654
AgU014333_v1.1	1	p3	(ATC)5	15	511	525	AgU014333	653
AgU014335_v1.1	1	p3	(GCC)5	15	634	648	AgU014335	650
AgU014372_v1.1	1	c	(AC)7ccccacaa(AC)5	32	123	154	AgU014372	651
AgU014381_v1.1	1	p3	(GCG)6	18	93	110	AgU014381	651
AgU032181_v1.1	1	p2	(TC)7	14	789	802	AgU032181	875
AgU014400_v1.1	1	p2	(TA)5	10	212	221	AgU014400	650
AgU014404_v1.1	1	p3	(GCC)5	15	131	145	AgU014404	648
AgU014407_v1.1	1	p2	(TG)5	10	617	626	AgU014407	644
AgU014423_v1.1	1	p2	(GT)8	16	23	38	AgU014423	650
AgU014435_v1.1	1	p2	(CT)6	12	638	649	AgU014435	649
AgU014451_v1.1	1	p4	(AAAC)5	20	266	285	AgU014451	649
AgU014454_v1.1	1	p2	(CA)7	14	566	579	AgU014454	649
AgU014498_v1.1	1	p3	(GGC)7	21	359	379	AgU014498	645
AgU014501_v1.1	1	p2	(GA)5	10	300	309	AgU014501	647
AgU014501_v1.1	2	p3	(AGA)6	18	445	462	AgU014501	647
AgU014532_v1.1	1	p2	(GA)5	10	513	522	AgU014532	645
AgU014535_v1.1	1	p2	(AC)9	18	76	93	AgU014535	639
AgU014545_v1.1	1	p3	(ATG)7	21	255	275	AgU014545	645
AgU014572_v1.1	1	p2	(CA)8	16	1	16	AgU014572	643
AgU014585_v1.1	1	p4	(ATAC)5	20	543	562	AgU014585	641
AgU014592_v1.1	1	p2	(AG)5	10	202	211	AgU014592	645
AgU014614_v1.1	1	p2	(AC)5	10	393	402	AgU014614	639
AgU014663_v1.1	1	p3	(GCC)8	24	432	455	AgU014663	640
AgU014673_v1.1	1	p2	(TA)5	10	77	86	AgU014673	637
AgU014707_v1.1	1	p2	(TA)5	10	488	497	AgU014707	635
AgU014733_v1.1	1	p2	(CT)5	10	237	246	AgU014733	638
AgU014756_v1.1	1	p2	(AG)7	14	32	45	AgU014756	635
AgU014763_v1.1	1	p2	(CA)5	10	463	472	AgU014763	636
AgU014769_v1.1	1	p2	(TA)5	10	108	117	AgU014769	636
AgU014782_v1.1	1	p2	(CT)5	10	81	90	AgU014782	635
AgU014795_v1.1	1	p2	(AC)5	10	369	378	AgU014795	635
AgU014808_v1.1	1	p2	(AC)6	12	84	95	AgU014808	632
AgU014809_v1.1	1	c	(CG)5agatgaagaagatcttggtc(CTG)5	45	348	392	AgU014809	635
AgU014812_v1.1	1	c	(GT)5acatatgtacgcctctgtgtctac(AT)5	44	323	366	AgU014812	634
AgU014812_v1.1	2	p2	(AC)5	10	510	519	AgU014812	634
AgU014818_v1.1	1	p2	(CA)5	10	336	345	AgU014818	633
AgU014825_v1.1	1	p2	(CA)8	16	11	26	AgU014825	633
AgU014825_v1.1	2	p2	(TA)5	10	152	161	AgU014825	633
AgU014827_v1.1	1	p2	(AC)9	18	567	584	AgU014827	634
AgU014836_v1.1	1	p2	(AT)5	10	486	495	AgU014836	632
AgU014848_v1.1	1	p2	(GT)17	34	1	34	AgU014848	631
AgU014860_v1.1	1	p2	(CA)5	10	41	50	AgU014860	633
AgU014869_v1.1	1	p3	(TTA)7	21	502	522	AgU014869	634
AgU014873_v1.1	1	p2	(GT)5	10	73	82	AgU014873	633
AgU014875_v1.1	1	p2	(CT)5	10	571	580	AgU014875	634
AgU014883_v1.1	1	p3	(GAT)8	24	586	609	AgU014883	633
AgU014894_v1.1	1	p2	(AT)5	10	332	341	AgU014894	624
AgU014898_v1.1	1	c	(AT)5ttacacagtaatttcaagcaacagtaaataataaacaccctcctttaagcacacacatg(CA)12	93	4	96	AgU014898	626
AgU014900_v1.1	1	p3	(TCC)8	24	7	30	AgU014900	629
AgU014943_v1.1	1	p3	(CTC)5	15	584	598	AgU014943	630
AgU014951_v1.1	1	p2	(AT)5	10	105	114	AgU014951	630
AgU014954_v1.1	1	c	(CT)9ttc(TG)5	31	581	611	AgU014954	630
AgU014970_v1.1	1	p2	(GA)7	14	241	254	AgU014970	629
AgU014988_v1.1	1	p2	(AG)5	10	355	364	AgU014988	624
AgU014997_v1.1	1	p2	(TG)5	10	424	433	AgU014997	627
AgU032052_v1.1	1	p2	(AT)6	12	1875	1886	AgU032052	3120
AgU032187_v1.1	1	c	(AT)10(AC)8t(CA)5(TA)8	63	789	851	AgU032187	2582
AgU015009_v1.1	1	p2	(GA)8	16	138	153	AgU015009	625
AgU015056_v1.1	1	p2	(AC)15	30	9	38	AgU015056	625
AgU015071_v1.1	1	p2	(TA)5	10	576	585	AgU015071	625
AgU032188_v1.1	1	p3	(TCC)5	15	1406	1420	AgU032188	1777
AgU015101_v1.1	1	p2	(AG)6	12	72	83	AgU015101	619
AgU015134_v1.1	1	p3	(GGA)5	15	25	39	AgU015134	623
AgU015150_v1.1	1	p2	(TC)5	10	49	58	AgU015150	612
AgU015154_v1.1	1	p2	(CA)7	14	524	537	AgU015154	616
AgU015193_v1.1	1	p2	(CT)6	12	536	547	AgU015193	620
AgU032189_v1.1	1	p3	(AGG)16	48	402	449	AgU032189	848
AgU015202_v1.1	1	p2	(AT)5	10	531	540	AgU015202	621
AgU015213_v1.1	1	p3	(GCC)5	15	26	40	AgU015213	621
AgU015248_v1.1	1	p2	(AC)19	38	41	78	AgU015248	613
AgU015254_v1.1	1	p2	(GA)5	10	204	213	AgU015254	619
AgU015266_v1.1	1	p2	(TC)6	12	3	14	AgU015266	616
AgU015274_v1.1	1	p2	(TA)7	14	591	604	AgU015274	613
AgU032190_v1.1	1	p2	(GT)5	10	159	168	AgU032190	1650
AgU015312_v1.1	1	p2	(CA)5	10	550	559	AgU015312	617
AgU015313_v1.1	1	p3	(CAG)5	15	290	304	AgU015313	617
AgU015314_v1.1	1	p2	(AT)5	10	536	545	AgU015314	617
AgU015341_v1.1	1	p2	(TA)5	10	153	162	AgU015341	612
AgU015349_v1.1	1	p4	(ATAA)10	40	562	601	AgU015349	616
AgU015354_v1.1	1	p4	(AAAT)6	24	496	519	AgU015354	614
AgU015358_v1.1	1	p2	(CT)5	10	594	603	AgU015358	617
AgU015360_v1.1	1	p2	(CA)5	10	340	349	AgU015360	612
AgU015368_v1.1	1	p2	(TC)5	10	12	21	AgU015368	614
AgU015381_v1.1	1	p2	(CT)8	16	598	613	AgU015381	615
AgU015385_v1.1	1	p3	(GGT)5	15	332	346	AgU015385	613
AgU015393_v1.1	1	p3	(GGA)7	21	543	563	AgU015393	614
AgU015398_v1.1	1	p2	(GT)5	10	83	92	AgU015398	614
AgU015436_v1.1	1	p3	(GAG)6	18	252	269	AgU015436	613
AgU015463_v1.1	1	p3	(TTG)5	15	92	106	AgU015463	611
AgU015492_v1.1	1	p2	(TG)5	10	599	608	AgU015492	611
AgU015493_v1.1	1	p2	(TC)5	10	229	238	AgU015493	608
AgU015514_v1.1	1	p2	(AG)5	10	113	122	AgU015514	609
AgU015528_v1.1	1	p2	(GT)7	14	266	279	AgU015528	608
AgU015546_v1.1	1	p2	(TG)5	10	384	393	AgU015546	606
AgU015571_v1.1	1	p2	(TG)10	20	93	112	AgU015571	606
AgU015572_v1.1	1	p2	(CA)6	12	25	36	AgU015572	606
AgU015604_v1.1	1	p2	(TC)5	10	580	589	AgU015604	606
AgU015607_v1.1	1	p2	(AC)5	10	224	233	AgU015607	607
AgU015624_v1.1	1	p2	(AG)5	10	582	591	AgU015624	607
AgU015638_v1.1	1	p2	(AC)6	12	484	495	AgU015638	603
AgU015646_v1.1	1	p3	(AAT)5	15	315	329	AgU015646	606
AgU015662_v1.1	1	p2	(TG)5	10	302	311	AgU015662	604
AgU015674_v1.1	1	p2	(AT)6	12	569	580	AgU015674	606
AgU015704_v1.1	1	p2	(AG)5	10	259	268	AgU015704	604
AgU015738_v1.1	1	p2	(GT)6	12	101	112	AgU015738	592
AgU015740_v1.1	1	p2	(AG)6	12	22	33	AgU015740	600
AgU015759_v1.1	1	p2	(GT)5	10	379	388	AgU015759	600
AgU015760_v1.1	1	p2	(TG)5	10	508	517	AgU015760	603
AgU015782_v1.1	1	p2	(TG)5	10	300	309	AgU015782	599
AgU015797_v1.1	1	p2	(CT)5	10	140	149	AgU015797	600
AgU032195_v1.1	1	p2	(GA)5	10	74	83	AgU032195	827
AgU015804_v1.1	1	p3	(GAG)10	30	196	225	AgU015804	600
AgU015837_v1.1	1	p4	(AGGC)5	20	251	270	AgU015837	596
AgU015912_v1.1	1	p2	(CT)5	10	32	41	AgU015912	597
AgU015931_v1.1	1	p2	(GA)5	10	6	15	AgU015931	593
AgU015935_v1.1	1	p2	(CA)5	10	495	504	AgU015935	596
AgU015948_v1.1	1	c	(GT)13gcatgtgtgtgcgtgagtgtctgagtgtgagcatgcgtgtgcataagtgtctga(GT)7	94	1	94	AgU015948	593
AgU015951_v1.1	1	c	(AT)5aattg(TA)5tt(TA)5	37	173	209	AgU015951	595
AgU015970_v1.1	1	p4	(GTTT)5	20	233	252	AgU015970	594
AgU015975_v1.1	1	p2	(CT)5	10	326	335	AgU015975	590
AgU015975_v1.1	2	p2	(CA)6	12	439	450	AgU015975	590
AgU015988_v1.1	1	p2	(TC)6	12	452	463	AgU015988	593
AgU015990_v1.1	1	p2	(AG)5	10	30	39	AgU015990	593
AgU032053_v1.1	1	c	(GC)5ggctgctgcctcgtgg(GT)5	36	1717	1752	AgU032053	2985
AgU016005_v1.1	1	p4	(CTTC)5	20	140	159	AgU016005	587
AgU016011_v1.1	1	p3	(GTT)5	15	348	362	AgU016011	592
AgU016017_v1.1	1	c	(TG)5tatag(AT)5	25	302	326	AgU016017	591
AgU016059_v1.1	1	p2	(GT)5	10	526	535	AgU016059	589
AgU016068_v1.1	1	p2	(TG)5	10	473	482	AgU016068	590
AgU016083_v1.1	1	p2	(TC)5	10	104	113	AgU016083	590
AgU016098_v1.1	1	p2	(TC)5	10	436	445	AgU016098	590
AgU016110_v1.1	1	p2	(TA)5	10	37	46	AgU016110	589
AgU016127_v1.1	1	p2	(TG)6	12	437	448	AgU016127	589
AgU016160_v1.1	1	p4	(GTTT)7	28	247	274	AgU016160	587
AgU016160_v1.1	2	p2	(AC)8	16	387	402	AgU016160	587
AgU016216_v1.1	1	c	(ATT)10(ACT)6	48	398	445	AgU016216	585
AgU016226_v1.1	1	p2	(AG)5	10	514	523	AgU016226	583
AgU016237_v1.1	1	p3	(CAA)5	15	455	469	AgU016237	577
AgU016252_v1.1	1	p3	(GGC)7	21	547	567	AgU016252	585
AgU016271_v1.1	1	p2	(TC)7	14	499	512	AgU016271	585
AgU016348_v1.1	1	p2	(CT)5	10	324	333	AgU016348	581
AgU016374_v1.1	1	p2	(AT)5	10	138	147	AgU016374	581
AgU016395_v1.1	1	p3	(GGA)6	18	518	535	AgU016395	578
AgU016476_v1.1	1	p2	(CT)5	10	131	140	AgU016476	579
AgU016483_v1.1	1	p2	(CT)5	10	402	411	AgU016483	579
AgU016484_v1.1	1	p3	(TGA)5	15	53	67	AgU016484	579
AgU016493_v1.1	1	p3	(AAT)5	15	338	352	AgU016493	583
AgU032202_v1.1	1	p2	(AG)5	10	799	808	AgU032202	1225
AgU016522_v1.1	1	p2	(AC)5	10	328	337	AgU016522	577
AgU016605_v1.1	1	p2	(GA)5	10	381	390	AgU016605	562
AgU016623_v1.1	1	p2	(CG)5	10	22	31	AgU016623	572
AgU016637_v1.1	1	p2	(CA)8	16	178	193	AgU016637	571
AgU016637_v1.1	2	p2	(CT)5	10	322	331	AgU016637	571
AgU016648_v1.1	1	p3	(GCA)8	24	450	473	AgU016648	572
AgU016654_v1.1	1	p2	(AC)5	10	68	77	AgU016654	573
AgU016663_v1.1	1	p2	(TG)5	10	273	282	AgU016663	572
[truncated: 578 more rows]
