# Supplementary material for: Heterozygosity at neutral and immune loci is not associated with neonatal mortality due to microbial infection in Antarctic fur seals
Source: Ecol Evol. 2019 Jun 20;9(14):7985–96. doi: 10.1002/ece3.5317 (PMC6662382; doi:10.1002/ece3.5317)
Supplement: Supplementary file 3 [file ECE3-9-7985-s003.csv]

Contig	Length (bp)	GeneID	Motif	Start	End	Old ID	New ID (based on polymorph)	Forward-primer_ 5'-3'_+_M13(-21)-tail	Reverse-primer_ 5'-3'	PCR
AgU000073	4373	TGFR2_HUMAN	(TA)6	2171	2182	AG-1	NA	TGTAAAACGACGGCCAGTGAAGCATTCTAGGCCTTTGACA	GAGCTCTCCAAACAAACCAATT	Monomorph
AgU000395	3088	TISD_HUMAN	(AAC)5	2333	2347	AG-2	Agi03	TGTAAAACGACGGCCAGTGCCTTGATTGTAGTCCTCAGC	GAACTAAGCTCTGCCCAAGG	Polymorph
AgU000568	2812	IL33_CANLF	(CT)7	1660	1673	AG-3	NA	TGTAAAACGACGGCCAGTGAGCCTGCTTCTCCCTCTG	TCCCTGAAGCATAGTGTCAGA	Failed
AgU000706	2654	PTPRJ_HUMAN	(GT)15	1718	1747	AG-4	Agi01	TGTAAAACGACGGCCAGTGGTTGGCATTTTATGTGTGTCC	TGCAGAGAGACTAAAGCCAGT	Polymorph
AgU000982	2403	ERRFI_HUMAN	(CT)6	1390	1401	AG-5	NA	TGTAAAACGACGGCCAGTCAGACTTTTCTCCAACGCCA	TGAAGCGCAAACATCTGTCC	Monomorph
AgU001227	2240	UBA3_HUMAN	(GA)6	1585	1596	AG-6	NA	TGTAAAACGACGGCCAGTTGGGGTTGGTACTTGTAAGCA	TGGGTGCTCACATGAAAACTG	Monomorph
AgU001338	2178	VAMP3_HUMAN	(GAT)7	1822	1842	AG-7	NA	TGTAAAACGACGGCCAGTCTGGGGCTACACTGGTTCTT	GGAGTTAGACGATCGTGCAG	Monomorph
AgU001875	1959	ACKR3_CANLF	(TA)10	1659	1678	AG-8	NA	TGTAAAACGACGGCCAGTGGCTAGTTGGATTTCAGTTTTGA	CTGTTCCATATCCCATGCCG	Monomorph
AgU003551	1519	CD14_BOVIN	(GCA)5	1297	1311	AG-9	NA	TGTAAAACGACGGCCAGTCAGAAGCAGCGGAAATCCTC	ACGTGTGTGGAGCCTAGAAA	Monomorph
AgU004366	1376	RAGE_BOVIN	(CTC)6	223	240	AG-10	Agi09	TGTAAAACGACGGCCAGTGGGGCTGATAGATGGGGTC	GAACTGTAGCCCTGGTCCTG	Polymorph
AgU006292	1131	NPTN_MOUSE	(AT)8	503	518	AG-11	NA	TGTAAAACGACGGCCAGTCTGCTGCCGTCTAGTGATGA	ACCAGAACTGCACGATTTCC	Monomorph
AgU006421	1115	CLC2D_HUMAN	(AG)8	311	326	AG-12	NA	TGTAAAACGACGGCCAGTGCCAACTATATACAAAGGGCGT	GCTTAACCAACTGAGCCACC	Failed
AgU007843	995	SMAD3_RAT	(CA)5	332	341	AG-13	NA	TGTAAAACGACGGCCAGTACGGAGAAGTGGGAATAACAGA	CACTGATGTCTTGTTGGGCA	Monomorph
AgU007845	993	TNR12_HUMAN	(CATT)6	463	486	AG-14	NA	TGTAAAACGACGGCCAGTATCCAGTGACAGTGAGAGCC	GCCTTGGAGAGCTGATTCAC	Monomorph
AgU008391	957	TNR1A_HUMAN	(CA)20	338	377	AG-15	NA	TGTAAAACGACGGCCAGTCCCTATCTCTGCAGCCACAA	ATGCCCTTCGGACCCTTTT	Monomorph
AgU013617	680	MARH7_HUMAN	(TC)5	295	304	AG-16	NA	TGTAAAACGACGGCCAGTTGGTCTTGCTCCCTGTGAAT	GTTCCCAGATCTTCATCAATGGT	Failed
AgU014501	647	NKAP_HUMAN	(GA)5	300	309	AG-17	NA	TGTAAAACGACGGCCAGTTCTGACGAACACACACCAGT	TCATCGCTGGAGTCTGAGTC	Monomorph
AgU032055	2840	TXNIP_HUMAN	(TA)5	524	533	AG-18	NA	TGTAAAACGACGGCCAGTTGATAGCAGCAACCCTTCTCA	TCATGTGACTCCTTGGAATGG	Monomorph
AgU032268	1505	CD59_PIG	(AC)21	553	594	AG-19	NA	TGTAAAACGACGGCCAGTCTGCCAGACACCAGCTAGTT	ATCCTCTCCCTTTATGGCCC	Failed
AgU025816	321	HS90A_HUMAN	(GGA)6	126	143	AG-20	NA	TGTAAAACGACGGCCAGTGAAGAGAAGGAGCCCGATGA	TGCCAAGTGATCTTCCCAGT	Failed
AgU003233	1586	KSYK_PIG	(AG)5	429	438	AG-21	NA	TGTAAAACGACGGCCAGTGTCATGTCCCGCACGAGG	GCTGCGCAACTACTACTACG	Monomorph
AgU003480	1526	M3K5_HUMAN	(AC)5	217	226	AG-22	NA	TGTAAAACGACGGCCAGTCTGCTTCTCGGATTCTGCAC	CTGTTGCACTTCGGCCAAAT	Monomorph
AgU005564	1215	TRIM5_ATEGE	(AG)5	1082	1091	AG-23	NA	TGTAAAACGACGGCCAGTGAAAGAGAGCAGCATGACGG	AAGACACTCAGGGGCACATG	Monomorph
AgU006175	1145	F6PLB9_CANLF	(GA)6	227	238	AG-24	Agi02	TGTAAAACGACGGCCAGTGGACTCCTTCAAGTTCGAATTTG	GAACACATCAGCTTGCCCTG	Polymorph
AgU006300	1130	TRPM4_HUMAN	(CG)5	544	553	AG-25	NA	TGTAAAACGACGGCCAGTAACGCTGTGTCCACCTTTTG	GCTCCGCCCCTTATCATCAT	Monomorph
AgU007556	1018	BST2_HUMAN	(AG)6	107	118	AG-26	NA	TGTAAAACGACGGCCAGTACAGATGTTCTTCCCCTTAGAGA	GTGCCTCCATTGGTTAAGCG	Monomorph
AgU009399	888	UFO_MOUSE	(CA)5	665	674	AG-27	NA	TGTAAAACGACGGCCAGTCCACTTGACTGGCATCTTGG	ATGCTGGTGAAGTTCATGGC	Failed
AgU013299	694	RN125_MACFA	(AC)5	546	555	AG-28	NA	TGTAAAACGACGGCCAGTAACGGCAAAGTGGACAGAAC	GCGAAATGAGGGCACACATA	Failed
AgU032202	1225	LEG3_CANLF	(AG)5	799	808	AG-29	Agi04	TGTAAAACGACGGCCAGTTGCTTTCCACTTTAACCCGC	CAGGTCATGATCCCAGGGTC	Polymorph
4744327	942	IFIH1_HUMAN	(AG)5	120	129	AG-30	NA	TGTAAAACGACGGCCAGTCTTTTAGCCACAGGTCAGCC	ACTTCCCATGGTGCCTGAAT	Failed
4750387	1146	DAB2P_HUMAN	(AAG)5	530	544	AG-31	NA	TGTAAAACGACGGCCAGTGGGAGCACTTTGAGTTCCAC	ATGGTGATGGTCTGGTAGCG	Monomorph
4751391	1195	MEFV_MOUSE	(TC)5	704	713	AG-32	NA	TGTAAAACGACGGCCAGTGGCTGCTGAGTCTGGATGAT	AGTCCTAGTGTCACGCTACG	Monomorph
AgU000074	4371	CD302_PIG	(AC)8	4025	4040	AG-33	NA	TGTAAAACGACGGCCAGTGCCATGTTAAAAGGTCCAGCA	GTGGATGATCTGTGAACAAGTGT	Monomorph
AgU000254	3395	CD44_CANLF	(TC)13	1338	1363	AG-34	Agi05	TGTAAAACGACGGCCAGTTCCTCTTCTTCCTCCTCTTCC	AGAAGTCCCATTGGTCCTGG	Polymorph
AgU000523	2865	MAPK2_HUMAN	(GCG)7	2676	2696	AG-35	NA	TGTAAAACGACGGCCAGTAGGCTCGACTTGACATGGAA	CATGCTGTCCAACTCCCAAG	Monomorph
AgU000543	2838	G9L1E5_MUSPF	(TG)7	1250	1263	AG-36	NA	TGTAAAACGACGGCCAGTGTCCCCAGCACAACTCTTCT	TCAGGAAAGAACGCCAAAGC	Monomorph
AgU001432	2125	FOXC1_HUMAN	(AT)8	1652	1667	AG-37	Agi07	TGTAAAACGACGGCCAGTTACATACATCCCCGTGAGCC	ATCCCTTTCCAACCCACAGT	Polymorph
AgU002542	1752	PAR1_HUMAN	(AC)8	301	316	AG-38	NA	TGTAAAACGACGGCCAGTTTCTACACCGCACTGCAAAC	ACGACAAGTCTGATTTGCATGT	Monomorph
AgU002812	1685	TM131_HUMAN	(CGG)9	163	189	AG-39	NA	TGTAAAACGACGGCCAGTAGGGTGGTCGAAGTCTTTGT	CAAGCAGAGCCAGCACAG	Failed
AgU003880	1458	SNAI2_MOUSE	(AC)12	504	527	AG-40	Agi06	TGTAAAACGACGGCCAGTTCTTCACTCCGGCTCCAAAT	TCCTCTCAATCTAGCTGTCAGT	Polymorph
AgU004826	1302	FBX9_HUMAN	(AT)7	886	899	AG-41	NA	TGTAAAACGACGGCCAGTGGCTTCACATCCAGTCCTCT	CCCTCCCCTGAAGCAAGTAA	Monomorph
AgU005175	1264	ID2_PONAB	(AT)7	304	317	AG-42	Agi08	TGTAAAACGACGGCCAGTCAGAAATACACATCTCTGCCACT	TTTCAAAGGTGGAGCGTGAA	Polymorph
AgU005648	1208	PVRL2_HUMAN	(GCT)7	207	227	AG-43	NA	TGTAAAACGACGGCCAGTGAGTAGAGCGGGCGGGAA	CACTCGGACTTGCACATCCT	Monomorph
AgU010008	850	STA5A_HUMAN	(CA)8	318	333	AG-44	NA	TGTAAAACGACGGCCAGTGATCTGGAGAGCAAGCTGGT	AGGCTCGCTCTCATGAATGT	Monomorph
4756187	1545	TNR9_HUMAN	(CA)7	319	332	AG-45	NA	TGTAAAACGACGGCCAGTTCCGAACCAATGGAAAGTTTGT	CTTGTGGGAAAGGGGCATTT	Failed
4744731	953	CD20_CANLF	(GA)6	219	230	AG-46	NA	TGTAAAACGACGGCCAGTTGACATGTTTTGCCTGCAGT	GTGTTCATAGCTTCCAAGAGACA	Failed
4746463	1006	EGR2_PIG	(GGC)6	102	119	AG-47	NA	TGTAAAACGACGGCCAGTGGCAGGTGGTGTGGGTTATA	CTCCACTCACTCCACTCTCC	Monomorph
4753675	1332	E2AK3_HUMAN	(TC)6	418	429	AG-48	NA	TGTAAAACGACGGCCAGTTGAGCCCTTTACTGTGCAGA	TTTCTCCTCCAAGACCGACC	Failed
AgU001075	2343	SIN3A_HUMAN	(TC)6	2012	2023	AG-49	NA	TGTAAAACGACGGCCAGTTCCTTCCTTTCTGTCTTTCTTGT	CTGTTTGTGCCGAGGGTAAG	Monomorph
AgU007141	1045	ROBO4_HUMAN	(GCT)5	341	355	AG-50	NA	TGTAAAACGACGGCCAGTTCCACGCCTAGCCTGCTG	CAGAAGTGATTGCTGGTGGG	Failed
AgU009791	859	Q7Z5E4_HUMAN	(AT)5	127	136	AG-51	NA	TGTAAAACGACGGCCAGTCACAGGTAGAGAGCAAACAAGG	TTGCAGCTGGTTTTCGAGTT	Monomorph
AgU010559	821	CCL20_BOVIN	(AT)6	250	261	AG-52	NA	TGTAAAACGACGGCCAGTAGCAAACACAGACACACACA	ATGGAATTGGACAGAGCCCA	Failed
AgU010620	819	AACS_RAT	(TG)5	309	318	AG-53	NA	TGTAAAACGACGGCCAGTTTCCCCATGTTCTTCCCGG	AAGGCAAGATCGCTCCTCAG	Monomorph
AgU014161	660	CSPG2_BOVIN	(CT)5	304	313	AG-54	NA	TGTAAAACGACGGCCAGTCGAATGCTTTAGATGGTCTGGG	GTGCCAGCTACCTCCTTTCT	Monomorph
AgU032568	1568	KIF3B_HUMAN	(CCT)6	365	382	AG-55	NA	TGTAAAACGACGGCCAGTCCTTCCTCCTCACCCTCTTC	AAGCCAAGGGTCAATGAGGA	Monomorph
AgU000053	4743	AKAP9_HUMAN	(AG)6	3638	3649	AG-56	NA	TGTAAAACGACGGCCAGTTTTTACACAGACGTTTTGCAATG	CTGCTGTCCCTGAATCTTACT	Monomorph
AgU000087	4270	ITAV_BOVIN	(ATT)6	3163	3180	AG-57	NA	TGTAAAACGACGGCCAGTTGAGAAACATTTGTGCGAGGG	TCAAAAGTCTTTCACAGCCCTC	Monomorph
AgU000160	3730	EMP2_BOVIN	(TC)6	2967	2978	AG-58	NA	TGTAAAACGACGGCCAGTTCCGAATGCCAGCCTTCATA	CGGCCTCATGTACCTGATCT	Monomorph
AgU000892	2472	SDCB1_HUMAN	(CA)6	1013	1024	AG-59	NA	TGTAAAACGACGGCCAGTCGTGTTTTATAGGCGCGCA	CTGTGTTAGAACCAGTCACCT	Monomorph
AgU002160	1868	PK3CB_MOUSE	(AAG)6	1065	1082	AG-60	NA	TGTAAAACGACGGCCAGTAGGTGTGGATAAGTTGGCTGA	TGAACAATCCCCGATGACCA	Monomorph
AgU003731	1486	IL1B_EUMJU	(TATT)6	1223	1246	AG-61	NA	TGTAAAACGACGGCCAGTTCTACTTACTCGGAGCCAGC	GATGCTTCTTGGCCCTCTTG	Monomorph
AgU010547	818	WASL_MOUSE	(AT)6	455	466	AG-62	NA	TGTAAAACGACGGCCAGTTGCACACAATAACAGGGAGT	GGATGATGATGAATGGGAAGACT	Failed
AgU032052	3120	SKAP2_HUMAN	(AT)6	1875	1886	AG-63	NA	TGTAAAACGACGGCCAGTTGCTGACGAGGTATCTGTGG	TCAGTACGTTCACAGCTAGAATC	Monomorph
AgU032760	426	CHD7_HUMAN	(AGA)6	122	139	AG-64	NA	TGTAAAACGACGGCCAGTGCCCAGCTAGTGAAGAGTGA	GGTTCTTTCGGTTCCTTCGG	Monomorph
AgU000033	5228	RORA_MOUSE	(AAT)5	3514	3528	AG-65	NA	TGTAAAACGACGGCCAGTAGCTTACCAGGAAGCAAAGT	TGCTAGCGTGTTCACTGTTG	Monomorph
AgU000376	3122	EGR1_HUMAN	(CAG)5	458	472	AG-66	NA	TGTAAAACGACGGCCAGTTGGAAGAGATGATGCTGCTGA	TCAGGAAAAGACTCTGCGGT	Monomorph
AgU000895	2467	VAMP7_HUMAN	(GAT)5	1865	1879	AG-67	NA	TGTAAAACGACGGCCAGTTTCACACACTTTGGCCATGT	TCAGCGAGGAGAAAGATTGGA	Failed
AgU001017	2370	MSH6_HUMAN	(TCC)5	1891	1905	AG-68	Agi11	TGTAAAACGACGGCCAGTTGTCTCATGAGCGTGGACTT	GCCCTATGTGTCGTCCAGTA	Polymorph
AgU002096	1889	M3YA16_MUSPF	(CTG)5	676	690	AG-69	NA	TGTAAAACGACGGCCAGTGTGGATGAAGACCGGACTGA	AGACAACCTGACTGCCTTCA	Monomorph
AgU002268	1833	CEBPB_HUMAN	(GCG)5	1137	1151	AG-70	NA	TGTAAAACGACGGCCAGTTCCTCCTTCCGCTTGCAG	ACCTCTTCTCCGACGACTAC	Failed
AgU002472	1773	ANKR1_HUMAN	(TAAA)5	539	558	AG-71	NA	TGTAAAACGACGGCCAGTTGAATACCAGTGGCATCGAAG	CCAGCTCCTATCCACCTGTT	Monomorph
AgU003302	1570	TNF13_HUMAN	(GT)5	114	123	AG-72	NA	TGTAAAACGACGGCCAGTCCCTTCCAGCTCTTCAGTGA	GCAAGCGGAAAGAGAAGTCA	Monomorph
AgU005573	1215	TNR1A_HUMAN	(CCG)5	193	207	AG-73	NA	TGTAAAACGACGGCCAGTGATCTTCACCCCGGTCTCC	ACCAGTGCCGTAACCCTTAA	Failed
AgU006059	1160	PSA1_HUMAN	(CAT)5	397	411	AG-74	NA	TGTAAAACGACGGCCAGTTGTGCCTTTCTCTGTGGTCT	TTAAACATGGTCTGCGTGCC	Monomorph
AgU006358	1125	PTMS_HUMAN	(GA)5	215	224	AG-75	NA	TGTAAAACGACGGCCAGTGCCTTCTCCTCCACCTTCTC	TCTTCCAGAGACCCAGCTTG	Failed
AgU008174	971	CD2B2_MOUSE	(CCT)5	147	161	AG-76	NA	TGTAAAACGACGGCCAGTCCCAGAGAGCCGATCCAAG	GGGTGAAGATTAGGGAGCGA	Monomorph
AgU009504	879	EP300_HUMAN	(TGC)5	440	454	AG-77	NA	TGTAAAACGACGGCCAGTGGAACTGGTTATGGTTGGCC	TGCCGAACATGAACCCCA	Monomorph
AgU013753	675	MYH10_MOUSE	(TTC)5	484	498	AG-78	NA	TGTAAAACGACGGCCAGTTCCAAGTCCTGAATATGCGC	CGAGCTGGAAGAGATGGAGA	Failed
AgU000001	8457	VWF_CANLF	(CA)5	1586	1595	AG-79	NA	TGTAAAACGACGGCCAGTGGGATTGGTCAGGGTCATCT	GGGCGGAAGGTCAATTGTAC	Monomorph
AgU002562	1748	AP1AR_HUMAN	(AT)5	939	948	AG-80	NA	TGTAAAACGACGGCCAGTAGTGGCTGCATGTAAAAGGA	GCACAATTGAGTAGATGACCCT	Monomorph
AgU000123	3948	NCKP1_HUMAN	(CT)5	511	520	AG-81	NA	TGTAAAACGACGGCCAGTGCTTCATTTTGTGCCATGGG	GTGACACAGCTGCCTCTTTG	Monomorph
AgU000356	3166	IL3RB_HUMAN	(GA)5	1841	1850	AG-82	NA	TGTAAAACGACGGCCAGTAATGTGCGTGTGTCTGTGTC	ACATGAGTGGGAGGAGGTCT	Monomorph
AgU000367	3130	PSA_HUMAN	(AC)5	2501	2510	AG-83	NA	TGTAAAACGACGGCCAGTAAAGGCAGGGTTTTAGCAGC	TCGGAAACCATACCCTGATGA	Failed
AgU000376	3122	EGR1_HUMAN	(CCT)5	805	819	AG-84	NA	TGTAAAACGACGGCCAGTTTTCTGCTCGTAGTCCTGCA	AGCTCTGCATGGGGAATCAT	Failed
AgU000416	3034	RAB5B_PONAB	(AC)5	2494	2503	AG-85	NA	TGTAAAACGACGGCCAGTGACTCTGAAGGACCCAGCTT	TGGGGAAAGATGCACAGAGA	Monomorph
AgU000542	2846	ERBB3_HUMAN	(AG)5	662	671	AG-86	NA	TGTAAAACGACGGCCAGTACTAGCCAACGAGTTCACCA	CATCCTCCTCTGCCTCCAAG	Monomorph
AgU001054	2350	SDF1_HUMAN	(TC)5	964	973	AG-87	NA	TGTAAAACGACGGCCAGTCCCCTCATCCTCAGCTCTTC	CGCAGGATTGGACAACAGAC	Monomorph
AgU001116	2304	MYLK_SHEEP	(GT)5	1753	1762	AG-88	NA	TGTAAAACGACGGCCAGTATGTGCATCAGTCAGGCCTT	CCTGCACTTTACAAACAGTGGA	Monomorph
AgU001679	2031	TOPRS_HUMAN	(GA)5	1766	1775	AG-89	NA	TGTAAAACGACGGCCAGTACGAGATCTTGATCTGCTGGT	CAGATTCCCGTTCCCAGAGT	Monomorph
AgU001893	1955	PDPK1_HUMAN	(AG)5	504	513	AG-90	NA	TGTAAAACGACGGCCAGTTCAAAGAGAACAAGGTCCCGT	ACTCCAGAGCTGACACCATC	Failed
AgU002020	1917	TF65_MOUSE	(TC)5	1366	1375	AG-91	Agi10	TGTAAAACGACGGCCAGTCTTTGGGTAATGTCTTCTGGGG	GAAGCTGGAGGGTAGGGATG	Polymorph
AgU002404	1796	NFKB2_HUMAN	(GC)5	1363	1372	AG-92	NA	TGTAAAACGACGGCCAGTGCAGGTGATTGGTGAGGTTG	GTACAATGCGCGCCTGTT	Failed
AgU002579	1744	AP2A1_HUMAN	(TG)5	1135	1144	AG-93	NA	TGTAAAACGACGGCCAGTCCATCCAGGGGCTGTGTATT	CTGCTACCTGGTGTCCGG	Monomorph
AgU002813	1680	RIPK1_HUMAN	(TC)5	1011	1020	AG-94	NA	TGTAAAACGACGGCCAGTTGAATGTCATTGCGGAAGGT	CTGATACACGTTCTCTGTCTGC	Monomorph
AgU002947	1648	NCK1_HUMAN	(CT)5	1509	1518	AG-95	NA	TGTAAAACGACGGCCAGTTGTCCATTGTAGCTACCCCG	AGTGTGCCAGATTCTGCATC	Failed
AgU003069	1622	NR4A1_BOVIN	(CT)5	688	697	AG-96	NA	TGTAAAACGACGGCCAGTTCAAGGTGTGGAGAAGTGGG	TTCTCACCCAGCCAGACGTA	Monomorph
